# Supplementary material for: A method for multiplexed full-length single-molecule sequencing of the human mitochondrial genome
Source: Nat Commun. 2022 Oct 6;13:5902. doi: 10.1038/s41467-022-33530-3 (PMC9537161; doi:10.1038/s41467-022-33530-3)
Supplement: Supplementary file 4 — Supplementary Data 1, 2, 3, 4, 5 [file 41467_2022_33530_MOESM4_ESM.xlsx]

## Sheet: Supplementary Data 1
Supplementary Data 1. Read coverage of the clinical samples demultiplexed with different strategies. All 15 samples were analysed with Cas9-mtDNA-enrichment. In addition, sample AW6506 was amplified by lrPCR and sequenced on ONT. For all sequencing experiments R10.4 flow cells and Q20+ ligation sequencing kit were used.
Sample ID	Guide RNA	Exo V	Prot K	Total reads per ONT flow cell	Reads mapping to chrM	ChrM %	'Both'			'Start'			'Either'			Reads mapping to chrM	'Both' %	'Start' %	'Either' %
							Total reads	Demultiplexed	Avg. divergence	Total reads	Demultiplexed	Avg. divergence	Total reads	Demultiplexed	Avg. divergence
AW6495	mt1+mt9	-	+	307625	12127	3.94214	5399	439	0.0106287	10056	1370	0.0126786	10599	1440	0.0126846	12127	3.62002	11.2971	11.8743
AW6498	mt3+mt11							2335	0.0105758		3785	0.0111209		3950	0.0112044		19.2546	31.2113	32.5719
AW6499	mt5+mt13							1307	0.0106843		2300	0.0113355		2466	0.011455		10.7776	18.9659	20.3348
AW6500	mt7+mt15							1318	0.0117794		2601	0.0126938		2743	0.0126873		10.8683	21.448	22.6189
AW6494	mt1+mt9	-	+	1308736	5812	0.444093	99	99	0.0121662	4751	4751	0.0129268	4831	4831	0.0129625	5812	1.70337	81.7447	83.1211
AW6497	mt1+mt9	-	+	252147	5641	2.23719	1781	605	0.0123698	4490	1183	0.0136466	4695	1238	0.0138378	5641	10.725	20.9715	21.9465
AW6496	mt3+mt11							106	0.0104566		750	0.0117242		783	0.0116692		1.8791	13.2955	13.8805
AW6501	mt5+mt13							614	0.012586		1417	0.0131838		1484	0.0132347		10.8846	25.1197	26.3074
AW6502	mt7+mt15							456	0.0126432		1140	0.0134395		1190	0.0136052		8.08367	20.2092	21.0956
AW6505	mt1+mt9	-	+	301097	58392	19.3931	2435	247	0.0100113	39170	1051	0.0111802	40425	1203	0.011346	58392	0.423003	1.7999	2.06021
AW6493	mt3+mt11							745	0.0115042		35621	0.0125682		36425	0.0125514		1.27586	61.0032	62.3801
AW6503	mt5+mt13							1443	0.0121086		2498	0.0125614		2797	0.0125736		2.47123	4.27798	4.79004
-	-							-	-		-	-		-	-		-	-	-
AW6491	mt1+mt9	-	+	321478	2247	0.698959	33	33	0.0128811	1743	1743	0.0117674	1782	1782	0.0118215	2247	1.46862	77.5701	79.3057
AW6492	mt1+mt9	-	+	579724	6081	1.04895	60	60	0.00909957	4656	4656	0.0113654	4762	4762	0.0113542	6081	0.98668	76.5664	78.3095
AW6506	mt3+mt5+mt11	-	+	221743	47678	21.5015	187	187	0.0133244	31027	31027	0.0116038	32774	32774	0.0116052	47678	0.392214	65.0761	68.7403
AW6506	*lrPCR	-	+	305392	279942	91.6664	170105	170105	0.0120078	188500	188500	0.0122554	201087	201087	0.0122716	279942	60.7644	67.3354	71.8317

## Sheet: Supplementary Data 2
Supplementary Data 2. Read coverage of Cas9-mtDNA-enrichment sequencing of high integrity gDNA. The coverage after demultiplexing reflects the reliability of RNA-guided Cas9 cut multiplexing. For all sequencing experiments R10.4 flow cells and Q20+ ligation sequencing kit were used.
Cell line	Guide RNA	Exo V	Prot K	Total reads per ONT flow cell	Reads mapping to chrM	ChrM %	Genomic reads	Genomic %	LowMapQ reads	LowMapQ %	'Both'			'Start'			'Either'			'XOR'			Reads mapping to chrM	'Both' %	'Start' %	'Either' %	'XOR' %
											Total reads	Demultiplexed	Avg. divergence	Total reads	Demultiplexed	Avg. divergence	Total reads	Demultiplexed	Avg. divergence	Total reads	Demultiplexed	Avg. divergence
HEK293	mt1+mt9	-	-	64769	23515	36.31	37782	58.33	3472	5.36	5929	5928	0.0116	20222	20183	0.0119	20748	20688	0.012	14293	14255	0.0121	23515	25.2094	85.8303	87.9779	60.6209
blank	mt3+mt11											0	0		7	0.0065		14	0.0101		7	0.0065		0	0.0297682	0.0595365	0.0297682
blank	mt5+mt13											1	0.0044		22	0.0154		31	0.0145		21	0.0159		0.0042526	0.0935573	0.131831	0.0893047
blank	mt7+mt15											0	0		10	0.0138		15	0.0123		10	0.0138		0	0.042526	0.0637891	0.042526
HEK293	mt1+mt9	-	-	70432	23750	33.72	42773	60.73	3909	5.55	5939	5939	0.0112	20285	20241	0.0116	20701	20643	0.0116	14346	14302	0.0117	23750	25.0063	85.2253	86.9179	60.2189
blank	mt3+mt11											0	0		12	0.0174		16	0.018		12	0.0174		0	0.0505263	0.0673684	0.0505263
blank	mt5+mt13											0	0		20	0.0119		25	0.0127		20	0.0119		0	0.0842105	0.105263	0.0842105
blank	mt7+mt15											0	0		12	0.0135		17	0.013		12	0.0135		0	0.0505263	0.0715789	0.0505263
HEK293	mt1+mt9	-	+	68120	32769	48.1	32921	48.33	2430	3.57	11982	11980	0.0099	30216	30159	0.0101	30880	30808	0.0101	18234	18179	0.0102	32769	36.5589	92.0352	94.0157	55.4762
blank	mt3+mt11											0	0		11	0.0117		14	0.0136		11	0.0117		0	0.0335683	0.0427233	0.0335683
blank	mt5+mt13											2	0.0078		38	0.0098		46	0.0107		36	0.0099		0.00610333	0.115963	0.140377	0.10986
blank	mt7+mt15											0	0		8	0.01		12	0.0124		8	0.01		0	0.0244133	0.03662	0.0244133
HEK293	mt1+mt9	-	+	48310	24012	49.7	22756	47.1	1542	3.19	6754	6753	0.0102	22382	22345	0.0104	22699	22653	0.0104	15628	15592	0.0104	24012	28.1234	93.0576	94.3403	64.9342
blank	mt3+mt11											0	0		8	0.0082		13	0.0098		8	0.0082		0	0.0333167	0.0541396	0.0333167
blank	mt5+mt13											1	0.0091		25	0.0101		28	0.0099		24	0.0102		0.00416458	0.104115	0.116608	0.09995
blank	mt7+mt15											0	0		4	0.0131		5	0.0115		4	0.0131		0	0.0166583	0.0208229	0.0166583

## Sheet: Supplementary Data 3
Supplementary Data 3. Read coverage of Cas9-mtDNA-enrichment sequencing of high integrity gDNA samples after optional gDNA treatment by Exonuclease V.
Cell line	Guide RNA	ONT flow cell version	Exo V	Prot K	Total reads per ONT flow cell	Reads mapping to chrM	ChrM %	Genomic reads	Genomic %	LowMapQ reads	LowMapQ %	'Both'			'Start'			'Either'			'XOR'			Reads mapping to chrM	'Both' %	'Start' %	'Either' %	'XOR' %
												Total reads	Demultiplexed	Avg. divergence	Total reads	Demultiplexed	Avg. divergence	Total reads	Demultiplexed	Avg. divergence	Total reads	Demultiplexed	Avg. divergence
HEK293	mt1+mt9	R10.4 (SQK-LSK112)	+	+	114698	59656	52.0114	50173	43.7436	4869	4.24506	24935	9444	0.0106752	55050	26153	0.0113252	56217	26580	0.0113458	30115	16709	0.0116925	59656	15.8308	43.8397	44.5555	28.0089
Capan-2	mt3+mt11												9201	0.00960443		17720	0.00999642		18101	0.0100786		8519	0.0104198		15.4234	29.7036	30.3423	14.2802
A549	mt5+mt13												3943	0.00974543		6305	0.0102586		6518	0.0103312		2362	0.0111153		6.60956	10.5689	10.926	3.95937
SH-SY5Y	mt7+mt15												2347	0.0100991		4872	0.0109438		5018	0.0109753		2525	0.0117289		3.93422	8.16682	8.41156	4.2326
HEK293	mt1+mt9	R10.4 (SQK-LSK112)	+	+	113016	52563	46.5093	53990	47.772	6463	5.71866	22213	11409	0.0102335	46620	28066	0.0106324	48071	28724	0.0106666	24407	16657	0.0109057	52563	21.7054	53.395	54.6468	31.6896
Capan-2	mt3+mt11												5667	0.00942489		10206	0.00993353		10634	0.0100105		4539	0.0105686		10.7813	19.4167	20.231	8.63535
A549	mt5+mt13												3878	0.00955488		6172	0.00990932		6407	0.00998157		2294	0.0105085		7.37781	11.7421	12.1892	4.36429
SH-SY5Y	mt7+mt15												1259	0.00955185		2176	0.0104216		2306	0.0106632		917	0.0116157		2.39522	4.13979	4.38712	1.74457
HEK293	mt1+mt9	R10.4 (SQK-LSK112)	-	+	76796	26444	34.4341	45895	59.7622	4457	5.80369	9925	4607	0.013036	23002	13150	0.0129377	23534	13339	0.0129538	13077	8543	0.0128846	26444	17.4217	49.7277	50.4424	32.306
Capan-2	mt3+mt11												996	0.0120582		2559	0.0125274		2652	0.0125854		1563	0.0128263		3.76645	9.67705	10.0287	5.9106
A549	mt5+mt13												2308	0.0119562		3731	0.0122184		3842	0.0122482		1423	0.0126437		8.72788	14.1091	14.5288	5.38118
SH-SY5Y	mt7+mt15												2014	0.0125718		3562	0.013402		3701	0.0135854		1548	0.0144821		7.61609	13.47	13.9956	5.85388
HEK293	mt1+mt9	R10.4 (SQK-LSK112)	-	+	86807	17060	19.6528	64911	74.7762	4836	5.57098	6902	2728	0.0101985	15133	6554	0.0104638	15638	6766	0.0105056	8231	3826	0.010653	17060	15.9906	38.4174	39.66	22.4267
Capan-2	mt3+mt11												1528	0.00969587		3567	0.0101905		3679	0.0102318		2039	0.0105612		8.95662	20.9086	21.5651	11.9519
A549	mt5+mt13												1456	0.0100348		2303	0.0103643		2374	0.0104033		847	0.0109306		8.53458	13.4994	13.9156	4.96483
SH-SY5Y	mt7+mt15												1190	0.0100779		2709	0.0114058		2819	0.011455		1519	0.012446		6.97538	15.8792	16.524	8.90387
HEK293	mt1+mt9	R9.4.1 (SQK-LSK110)	+	+	446270	105918	23.73	303029	67.9	37323	8.36	33348	8982	0.0184	90141	49143	0.0199	92392	49987	0.0199	56793	40161	0.0201	105918	8.48015	46.3972	47.1941	37.9171
Capan-2	mt3+mt11												5288	0.0177		10227	0.0183		10530	0.0184		4939	0.019		4.99254	9.65558	9.94165	4.66304
A549	mt5+mt13												7937	0.0181		13250	0.0189		13821	0.019		5313	0.0201		7.49353	12.5097	13.0488	5.01614
SH-SY5Y	mt7+mt15												11141	0.0181		17521	0.0187		18054	0.0188		6380	0.0198		10.5185	16.542	17.0453	6.02353

## Sheet: Supplementary Data 4
Supplementary Data 4. Coverage and average divergence per base table of Cas9-mtDNA-enrichment sequencing performed under optimized library preparation conditions. The demultiplexing strategy applied on the sequencing data from different ONT flow cell versions coupled with the Q20+ ligation sequencing kit.
Cell line	Guide RNA	ONT flow cell version	Exo V	Prot K	Total reads per ONT flow cell	Reads mapping to chrM	ChrM %	Genomic reads	Genomic %	LowMapQ reads	LowMapQ %	Both'			'Start'			'Either'			'XOR'			Reads mapping to chrM	'Both' %	'Start' %	'Either' %	'XOR' %
												Total reads	Demultiplexed	Avg. divergence	Total reads	Demultiplexed	Avg. divergence	Total reads	Demultiplexed	Avg. divergence	Total reads	Demultiplexed	Avg. divergence
HEK293	mt1+mt9	R9.4.1	+	+	138831	84233	60.673	50255	36.1987	4343	3.12826	29149	11559	0.0110665	73687	30491	0.0117293	79124	32218	0.0116965	44538	18932	0.012134	84233	13.7227	36.1984	38.2487	22.4758
Capan-2	mt3+mt11												5502	0.0103855		18174	0.0106941		19461	0.0107162		12672	0.0108281		6.53188	21.5759	23.1038	15.044
A549	mt5+mt13												7588	0.0105231		15768	0.0109027		17306	0.010877		8180	0.0112548		9.00835	18.7195	20.5454	9.71116
SH-SY5Y	mt7+mt15												4500	0.0108256		9254	0.0112685		10139	0.0113022		4754	0.0116878		5.34232	10.9862	12.0369	5.64387
HEK293	mt1+mt9	R10.3	+	+	53131	30260	56.9536	20700	38.9603	2171	4.08613	12582	5040	0.0111633	27481	11473	0.0117034	28302	11706	0.0117351	14899	6433	0.0121265	30260	16.6557	37.9147	38.6847	21.2591
Capan-2	mt3+mt11												2336	0.0103616		6843	0.0107123		7032	0.0107846		4507	0.0108941		7.71976	22.614	23.2386	14.8942
A549	mt5+mt13												3204	0.0102783		5707	0.0109661		5989	0.0110345		2503	0.0118464		10.5882	18.8599	19.7918	8.27165
SH-SY5Y	mt7+mt15												2002	0.0101893		3458	0.0110171		3575	0.0110644		1456	0.0121553		6.61599	11.4276	11.8143	4.81163
HEK293	mt1+mt9	R9.4.1	+	+	116842	70301	60.1676	42851	36.6743	3690	3.15811	20962	7936	0.0112452	58725	26662	0.0116247	64320	28655	0.0115802	37763	18726	0.0117855	70301	11.2886	37.9255	40.7604	26.6369
Capan-2	mt3+mt11												8318	0.010478		20849	0.010867		22993	0.0108668		12531	0.0111253		11.832	29.6568	32.7065	17.8248
A549	mt5+mt13												2969	0.0106115		6478	0.0109055		7361	0.0108945		3509	0.0111542		4.22327	9.21466	10.4707	4.99139
SH-SY5Y	mt7+mt15												1739	0.0107664		4736	0.011188		5311	0.0112206		2997	0.0114326		2.47365	6.73675	7.55466	4.2631
HEK293	mt1+mt9	R10.4	+	+	114698	59656	52.0114	50173	43.7436	4869	4.24506	24935	9444	0.0106752	55050	26153	0.0113252	56217	26580	0.0113458	30115	16709	0.0116925	59656	15.8308	43.8397	44.5555	28.0089
Capan-2	mt3+mt11												9201	0.00960443		17720	0.00999642		18101	0.0100786		8519	0.0104198		15.4234	29.7036	30.3423	14.2802
A549	mt5+mt13												3943	0.00974543		6305	0.0102586		6518	0.0103312		2362	0.0111153		6.60956	10.5689	10.926	3.95937
SH-SY5Y	mt7+mt15												2347	0.0100991		4872	0.0109438		5018	0.0109753		2525	0.0117289		3.93422	8.16682	8.41156	4.2326

## Sheet: Supplementary Data 5
Supplementary Data 5. Variant calling summary of homoplasmic and heteroplasmic sites in ONT and Illumina sequencing data.
a) Blacklist of mtDNA reference sequence positions selected for automatic filtering from the variant calling pipeline. The list is expanded from the list used in the GATK Illumina pipeline.				b) Summary table of the variant calling from the ONT and Illumina sequencing experiments showing the sites that are 100% reference or alternate in one or more cell lines. For all of these sites the calls from the R9.4.1, R10.3 and R10.4 flow cells and Illumina were 100% concordant for all 4 samples.										c) Summary table of the variant calling from the ONT and Illumina sequencing experiments showing heteroplasmic sites called in the cell lines. For all the sites the calls from the ONT R9.4.1, R10.3 and R10.4 flow cells and Illumina were highly concordant. Passed - the site was called as heteroplasmic and passed all filters; Filtered - the site was called as heteroplasmic but failed one or more fi…
Chromosome	Start	End		Chromosome	Position	rsID	Allele		Cell line					Chromosome	Position	rsID	Allele		Cell line	Illumina		ONT R9.4.1		ONT R10.3		ONT R9.4.1		ONT R10.4
chrM	53	54					Ref	Alt	HEK293	Capan-2	A549	SH-SY5Y					Ref	Alt		Status	%	Status	%	Status	%	Status	%	Status	%
chrM	55	56		chrM	73	rs869183622	A	G	Alt	Ref	Alt	Ref		chrM	225	rs372946833	G	T	A549	Passed	0.524	Passed	0.518	Passed	0.5	Passed	0.537	Passed	0.505
chrM	64	65		chrM	185	rs879015046	G	A	Ref	Alt	Ref	Ref		chrM	1217	rs28673326	G	A	SH-SY5Y	Passed	0.175	Passed	0.189	Passed	0.17	Passed	0.183	Passed	0.19
chrM	308	312		chrM	189	rs371543232	A	G	Ref	Alt	Ref	Ref		chrM	1782	.	G	A	A549	Passed	0.011	Passed	0.009	Filtered	0.007	Filtered	0.005	Filtered	0.009
chrM	459	460		chrM	263	rs2853515	A	G	Alt	Alt	Alt	Alt		chrM	2954	.	C	A	SH-SY5Y	Passed	0.007	Filtered	0.004	Passed	0.005	Filtered	0.005	Passed	0.006
chrM	2519	2520		chrM	513	.	GCA	G	Ref	Ref	Alt	Ref		chrM	4571	.	A	G	A549	Passed	0.067	Passed	0.051	Passed	0.061	Passed	0.059	Passed	0.06
chrM	3588	3589		chrM	750	rs2853518	A	G	Alt	Alt	Alt	Alt		chrM	4587	.	T	C	A549	Passed	0.622	Passed	0.609	Passed	0.591	Passed	0.604	Passed	0.586
chrM	3570	3571		chrM	1438	rs2001030	A	G	Alt	Alt	Alt	Alt		chrM	4969	.	G	A	A549	Passed	0.014	Passed	0.01	Passed	0.009	Passed	0.01	Passed	0.007
chrM	4248	4249		chrM	2706	rs2854128	A	G	Alt	Ref	Ref	Ref		chrM	5112	.	G	A	A549	Passed	0.005	Filtered	0.005	Filtered	0.006	Filtered	0.004	Filtered	0.004
chrM	4903	4904		chrM	3197	rs2854131	T	C	Alt	Ref	Ref	Ref		chrM	5578	.	T	C	A549	Passed	0.014	Passed	0.013	Passed	0.016	Passed	0.008	Passed	0.015
chrM	5745	5746		chrM	3992	rs879051705	C	T	Ref	Ref	Alt	Ref		chrM	5970	.	G	A	HEK293	Passed	0.016	Passed	0.017	Passed	0.013	Passed	0.016	Passed	0.013
chrM	8284	8285		chrM	4024	rs41504646	A	G	Ref	Ref	Alt	Ref		chrM	6267	rs202216551	G	A	Capan-2	Passed	0.789	Passed	0.807	Passed	0.78	Passed	0.773	Passed	0.775
chrM	10939	10940		chrM	4769	rs3021086	A	G	Alt	Alt	Alt	Alt		chrM	6906	.	T	C	HEK293	Passed	0.018	Passed	0.018	Passed	0.018	Passed	0.017	Passed	0.02
chrM	13404	13405		chrM	5004	rs41419549	T	C	Ref	Ref	Alt	Ref		chrM	6985	.	C	T	A549	Passed	0.019	Passed	0.015	Passed	0.017	Passed	0.016	Passed	0.017
chrM	13766	13767		chrM	5339	.	C	T	Alt	Ref	Ref	Ref		chrM	7005	.	C	A	A549	Passed	0.01	Filtered	0.002	Passed	0.004	Passed	0.007	Passed	0.007
chrM	14267	14268		chrM	7028	rs2015062	C	T	Alt	Ref	Ref	Ref		chrM	7323	.	G	A	A549	Passed	0.071	Passed	0.069	Passed	0.073	Passed	0.075	Passed	0.076
				chrM	8269	.	G	A	Ref	Ref	Alt	Ref		chrM	9092	.	C	T	SH-SY5Y	Passed	0.024	Filtered	0.017	Passed	0.015	Passed	0.024	Passed	0.024
				chrM	8860	rs2001031	A	G	Alt	Alt	Alt	Alt		chrM	10176	.	G	A	Capan-2	Passed	0.795	Passed	0.811	Passed	0.794	Passed	0.787	Passed	0.79
				chrM	9123	rs28358270	G	A	Ref	Ref	Alt	Ref		chrM	11825	rs879083692	G	A	SH-SY5Y	Passed	0.012	Filtered	0.007	Passed	0.016	Filtered	0.004	Passed	0.017
				chrM	9477	rs2853825	G	A	Alt	Ref	Ref	Ref		chrM	12221	.	G	T	HEK293	Passed	0.025	Passed	0.032	Passed	0.029	Passed	0.03	Passed	0.028
				chrM	9545	rs878853022	A	G	Ref	Alt	Ref	Ref		chrM	12524	.	T	C	A549	Passed	0.029	Passed	0.034	Passed	0.027	Passed	0.021	Passed	0.03
				chrM	10044	rs41362547	A	G	Ref	Ref	Alt	Ref		chrM	13148	.	C	A	A549	Passed	0.015	Passed	0.016	Passed	0.016	Passed	0.011	Passed	0.016
				chrM	11016	rs28594904	G	A	Ref	Ref	Ref	Alt		chrM	13424	.	T	C	A549	Passed	0.128	Passed	0.115	Passed	0.132	Passed	0.125	Passed	0.136
				chrM	11152	rs879141836	T	C	Ref	Alt	Ref	Ref		chrM	13967	rs386829197	C	T	A549	Passed	0.033	Passed	0.042	Passed	0.035	Filtered	0.029	Passed	0.036
				chrM	11467	rs2853493	A	G	Alt	Ref	Ref	Ref		chrM	14945	.	G	A	SH-SY5Y	Passed	0.038	Passed	0.045	Passed	0.045	Filtered	0.03	Passed	0.049
				chrM	11719	rs2853495	G	A	Alt	Ref	Ref	Ref		chrM	15490	.	C	A	SH-SY5Y	Passed	0.173	Passed	0.169	Passed	0.162	Passed	0.175	Passed	0.174
				chrM	12308	rs2853498	A	G	Alt	Ref	Ref	Ref		chrM	15961	.	G	T	SH-SY5Y	Passed	0.499	Passed	0.503	Passed	0.493	Passed	0.545	Passed	0.474
				chrM	12372	rs2853499	G	A	Alt	Ref	Ref	Ref
				chrM	12801	.	C	T	Alt	Ref	Ref	Ref
				chrM	13105	rs2853501	A	G	Ref	Ref	Alt	Ref
				chrM	13500	rs879066842	T	C	Ref	Alt	Ref	Ref
				chrM	13617	rs2853503	T	C	Alt	Ref	Ref	Ref
				chrM	13889	.	G	A	Alt	Ref	Ref	Ref
				chrM	14365	rs2853815	C	T	Ref	Ref	Alt	Ref
				chrM	14582	rs41354845	A	G	Ref	Ref	Alt	Ref
				chrM	14766	rs527236041	C	T	Alt	Ref	Ref	Ref
				chrM	14793	rs2853504	A	G	Alt	Ref	Ref	Ref
				chrM	15218	rs2853506	A	G	Alt	Ref	Ref	Ref
				chrM	15326	rs2853508	A	G	Alt	Alt	Alt	Alt
				chrM	15466	rs375562872	G	A	Alt	Ref	Ref	Ref
				chrM	16192	rs879025248	C	T	Alt	Ref	Ref	Ref
				chrM	16256	rs2857289	C	T	Alt	Ref	Ref	Ref
				chrM	16270	rs2857290	C	T	Alt	Ref	Ref	Ref
				chrM	16274	rs144095641	G	A	Ref	Alt	Ref	Ref
				chrM	16399	rs139001869	A	G	Alt	Ref	Ref	Ref
				chrM	16519	rs3937033	T	C	Ref	Alt	Ref	Alt
