# Supplementary material for: A method for multiplexed full-length single-molecule sequencing of the human mitochondrial genome
Source: Nat Commun. 2022 Oct 6;13:5902. doi: 10.1038/s41467-022-33530-3 (PMC9537161; doi:10.1038/s41467-022-33530-3)
Supplement: Supplementary file 7 — Source Data [file 41467_2022_33530_MOESM7_ESM.xlsx]

## Sheet: Figure 3
Fig. 3
Coverage values used for circos plot software
(a) lrPCR + illumina						(b) lrPCR+nanopore						(c) multiple deletion sample mt3						(d) multiple deletion sample mt5						(e) multiple deletion sample mt11
chr	start	end	coverage			chr	start	end	coverage			chr	start	end	coverage			chr	start	end	coverage			chr	start	end	coverage
chrm	1	1	12903			chrm	1	1	150466			chrm	1	1	131			chrm	1	1	33			chrm	1	1	13
chrm	2	2	12897			chrm	2	2	150982			chrm	2	2	131			chrm	2	2	33			chrm	2	2	13
chrm	3	3	12986			chrm	3	3	151179			chrm	3	3	131			chrm	3	3	34			chrm	3	3	13
chrm	4	4	12991			chrm	4	4	151636			chrm	4	4	131			chrm	4	4	34			chrm	4	4	13
chrm	5	5	12920			chrm	5	5	152206			chrm	5	5	132			chrm	5	5	34			chrm	5	5	13
chrm	6	6	13141			chrm	6	6	152705			chrm	6	6	132			chrm	6	6	34			chrm	6	6	13
chrm	7	7	13129			chrm	7	7	152646			chrm	7	7	131			chrm	7	7	34			chrm	7	7	13
chrm	8	8	13145			chrm	8	8	152976			chrm	8	8	131			chrm	8	8	34			chrm	8	8	12
chrm	9	9	13419			chrm	9	9	153366			chrm	9	9	132			chrm	9	9	34			chrm	9	9	13
chrm	10	10	13134			chrm	10	10	152401			chrm	10	10	132			chrm	10	10	32			chrm	10	10	13
chrm	11	11	13269			chrm	11	11	153210			chrm	11	11	132			chrm	11	11	34			chrm	11	11	13
chrm	12	12	13137			chrm	12	12	152142			chrm	12	12	132			chrm	12	12	34			chrm	12	12	13
chrm	13	13	13066			chrm	13	13	154832			chrm	13	13	134			chrm	13	13	34			chrm	13	13	13
chrm	14	14	13109			chrm	14	14	154975			chrm	14	14	134			chrm	14	14	34			chrm	14	14	13
chrm	15	15	12959			chrm	15	15	154851			chrm	15	15	134			chrm	15	15	34			chrm	15	15	13
chrm	16	16	12876			chrm	16	16	154853			chrm	16	16	134			chrm	16	16	34			chrm	16	16	13
chrm	17	17	12935			chrm	17	17	154534			chrm	17	17	133			chrm	17	17	34			chrm	17	17	13
chrm	18	18	12474			chrm	18	18	155083			chrm	18	18	134			chrm	18	18	34			chrm	18	18	13
chrm	19	19	12647			chrm	19	19	154849			chrm	19	19	134			chrm	19	19	34			chrm	19	19	13
chrm	20	20	12518			chrm	20	20	153127			chrm	20	20	132			chrm	20	20	33			chrm	20	20	13
chrm	21	21	12584			chrm	21	21	153405			chrm	21	21	132			chrm	21	21	33			chrm	21	21	12
chrm	22	22	12649			chrm	22	22	154335			chrm	22	22	133			chrm	22	22	33			chrm	22	22	13
chrm	23	23	12568			chrm	23	23	155215			chrm	23	23	134			chrm	23	23	34			chrm	23	23	13
chrm	24	24	12628			chrm	24	24	155000			chrm	24	24	134			chrm	24	24	34			chrm	24	24	13
chrm	25	25	12584			chrm	25	25	155172			chrm	25	25	134			chrm	25	25	34			chrm	25	25	13
chrm	26	26	12530			chrm	26	26	155175			chrm	26	26	134			chrm	26	26	34			chrm	26	26	13
chrm	27	27	12415			chrm	27	27	155234			chrm	27	27	134			chrm	27	27	34			chrm	27	27	13
chrm	28	28	12179			chrm	28	28	155205			chrm	28	28	134			chrm	28	28	34			chrm	28	28	13
chrm	29	29	12379			chrm	29	29	154887			chrm	29	29	134			chrm	29	29	34			chrm	29	29	13
chrm	30	30	12232			chrm	30	30	154626			chrm	30	30	134			chrm	30	30	34			chrm	30	30	12
chrm	31	31	12318			chrm	31	31	154404			chrm	31	31	133			chrm	31	31	34			chrm	31	31	13
chrm	32	32	12397			chrm	32	32	155157			chrm	32	32	134			chrm	32	32	34			chrm	32	32	13
chrm	33	33	12348			chrm	33	33	154436			chrm	33	33	133			chrm	33	33	34			chrm	33	33	13
chrm	34	34	12457			chrm	34	34	140696			chrm	34	34	127			chrm	34	34	30			chrm	34	34	13
chrm	35	35	12486			chrm	35	35	155320			chrm	35	35	134			chrm	35	35	34			chrm	35	35	13
chrm	36	36	12508			chrm	36	36	155265			chrm	36	36	134			chrm	36	36	33			chrm	36	36	13
chrm	37	37	12358			chrm	37	37	155205			chrm	37	37	134			chrm	37	37	33			chrm	37	37	13
chrm	38	38	12291			chrm	38	38	154946			chrm	38	38	133			chrm	38	38	33			chrm	38	38	12
chrm	39	39	12218			chrm	39	39	154334			chrm	39	39	134			chrm	39	39	34			chrm	39	39	12
chrm	40	40	12119			chrm	40	40	154893			chrm	40	40	134			chrm	40	40	34			chrm	40	40	12
chrm	41	41	12162			chrm	41	41	154895			chrm	41	41	134			chrm	41	41	33			chrm	41	41	11
chrm	42	42	12121			chrm	42	42	155244			chrm	42	42	134			chrm	42	42	34			chrm	42	42	12
chrm	43	43	12151			chrm	43	43	154298			chrm	43	43	133			chrm	43	43	34			chrm	43	43	13
chrm	44	44	12219			chrm	44	44	155423			chrm	44	44	133			chrm	44	44	34			chrm	44	44	13
chrm	45	45	12221			chrm	45	45	155403			chrm	45	45	133			chrm	45	45	34			chrm	45	45	13
chrm	46	46	12209			chrm	46	46	155353			chrm	46	46	133			chrm	46	46	34			chrm	46	46	13
chrm	47	47	12044			chrm	47	47	154888			chrm	47	47	133			chrm	47	47	34			chrm	47	47	13
chrm	48	48	12048			chrm	48	48	154615			chrm	48	48	134			chrm	48	48	34			chrm	48	48	13
chrm	49	49	11956			chrm	49	49	155336			chrm	49	49	133			chrm	49	49	34			chrm	49	49	13
chrm	50	50	11746			chrm	50	50	148071			chrm	50	50	121			chrm	50	50	33			chrm	50	50	12
chrm	51	51	11742			chrm	51	51	155351			chrm	51	51	133			chrm	51	51	34			chrm	51	51	13
chrm	52	52	11731			chrm	52	52	154956			chrm	52	52	132			chrm	52	52	34			chrm	52	52	13
chrm	53	53	11907			chrm	53	53	153853			chrm	53	53	131			chrm	53	53	34			chrm	53	53	13
chrm	54	54	11936			chrm	54	54	154959			chrm	54	54	133			chrm	54	54	34			chrm	54	54	13
chrm	55	55	12000			chrm	55	55	154201			chrm	55	55	132			chrm	55	55	34			chrm	55	55	13
chrm	56	56	12015			chrm	56	56	155106			chrm	56	56	134			chrm	56	56	34			chrm	56	56	13
chrm	57	57	11888			chrm	57	57	153292			chrm	57	57	131			chrm	57	57	34			chrm	57	57	13
chrm	58	58	11825			chrm	58	58	154643			chrm	58	58	132			chrm	58	58	34			chrm	58	58	13
chrm	59	59	11792			chrm	59	59	155258			chrm	59	59	133			chrm	59	59	34			chrm	59	59	13
chrm	60	60	11797			chrm	60	60	154663			chrm	60	60	133			chrm	60	60	34			chrm	60	60	13
chrm	61	61	11860			chrm	61	61	152342			chrm	61	61	133			chrm	61	61	33			chrm	61	61	13
chrm	62	62	11798			chrm	62	62	154878			chrm	62	62	134			chrm	62	62	34			chrm	62	62	13
chrm	63	63	11918			chrm	63	63	154573			chrm	63	63	134			chrm	63	63	33			chrm	63	63	13
chrm	64	64	11855			chrm	64	64	151270			chrm	64	64	131			chrm	64	64	33			chrm	64	64	13
chrm	65	65	11825			chrm	65	65	144220			chrm	65	65	132			chrm	65	65	32			chrm	65	65	12
chrm	66	66	11875			chrm	66	66	120378			chrm	66	66	118			chrm	66	66	26			chrm	66	66	9
chrm	67	67	11900			chrm	67	67	136754			chrm	67	67	126			chrm	67	67	30			chrm	67	67	10
chrm	68	68	11954			chrm	68	68	148319			chrm	68	68	131			chrm	68	68	32			chrm	68	68	12
chrm	69	69	12043			chrm	69	69	153725			chrm	69	69	133			chrm	69	69	34			chrm	69	69	13
chrm	70	70	12000			chrm	70	70	154322			chrm	70	70	134			chrm	70	70	34			chrm	70	70	13
chrm	71	71	12125			chrm	71	71	153232			chrm	71	71	133			chrm	71	71	34			chrm	71	71	13
chrm	72	72	11881			chrm	72	72	150874			chrm	72	72	130			chrm	72	72	34			chrm	72	72	13
chrm	73	73	11977			chrm	73	73	155031			chrm	73	73	133			chrm	73	73	34			chrm	73	73	13
chrm	74	74	11956			chrm	74	74	155186			chrm	74	74	134			chrm	74	74	34			chrm	74	74	13
chrm	75	75	11955			chrm	75	75	153573			chrm	75	75	131			chrm	75	75	33			chrm	75	75	13
chrm	76	76	11896			chrm	76	76	152627			chrm	76	76	132			chrm	76	76	33			chrm	76	76	13
chrm	77	77	11866			chrm	77	77	152881			chrm	77	77	133			chrm	77	77	32			chrm	77	77	13
chrm	78	78	11907			chrm	78	78	151164			chrm	78	78	132			chrm	78	78	31			chrm	78	78	13
chrm	79	79	11882			chrm	79	79	151547			chrm	79	79	134			chrm	79	79	32			chrm	79	79	13
chrm	80	80	11926			chrm	80	80	154993			chrm	80	80	135			chrm	80	80	34			chrm	80	80	13
chrm	81	81	12085			chrm	81	81	154707			chrm	81	81	135			chrm	81	81	34			chrm	81	81	13
chrm	82	82	12043			chrm	82	82	155248			chrm	82	82	135			chrm	82	82	34			chrm	82	82	13
chrm	83	83	12061			chrm	83	83	155290			chrm	83	83	135			chrm	83	83	34			chrm	83	83	13
chrm	84	84	12009			chrm	84	84	154895			chrm	84	84	133			chrm	84	84	34			chrm	84	84	13
chrm	85	85	12096			chrm	85	85	155191			chrm	85	85	134			chrm	85	85	34			chrm	85	85	13
chrm	86	86	12195			chrm	86	86	155033			chrm	86	86	133			chrm	86	86	34			chrm	86	86	13
chrm	87	87	12059			chrm	87	87	154686			chrm	87	87	130			chrm	87	87	34			chrm	87	87	12
chrm	88	88	12129			chrm	88	88	154478			chrm	88	88	131			chrm	88	88	34			chrm	88	88	12
chrm	89	89	11936			chrm	89	89	155306			chrm	89	89	133			chrm	89	89	34			chrm	89	89	13
chrm	90	90	11921			chrm	90	90	154865			chrm	90	90	134			chrm	90	90	34			chrm	90	90	12
chrm	91	91	11989			chrm	91	91	154389			chrm	91	91	134			chrm	91	91	34			chrm	91	91	13
chrm	92	92	12028			chrm	92	92	154351			chrm	92	92	133			chrm	92	92	34			chrm	92	92	13
chrm	93	93	11690			chrm	93	93	148041			chrm	93	93	125			chrm	93	93	32			chrm	93	93	13
chrm	94	94	11709			chrm	94	94	155094			chrm	94	94	135			chrm	94	94	34			chrm	94	94	13
chrm	95	95	11733			chrm	95	95	154883			chrm	95	95	135			chrm	95	95	33			chrm	95	95	13
chrm	96	96	11767			chrm	96	96	154991			chrm	96	96	134			chrm	96	96	34			chrm	96	96	13
chrm	97	97	11829			chrm	97	97	154925			chrm	97	97	135			chrm	97	97	34			chrm	97	97	13
chrm	98	98	11799			chrm	98	98	154791			chrm	98	98	135			chrm	98	98	34			chrm	98	98	13
chrm	99	99	11773			chrm	99	99	155329			chrm	99	99	135			chrm	99	99	34			chrm	99	99	13
chrm	100	100	11804			chrm	100	100	152287			chrm	100	100	129			chrm	100	100	31			chrm	100	100	13
chrm	101	101	11883			chrm	101	101	154785			chrm	101	101	134			chrm	101	101	34			chrm	101	101	13
chrm	102	102	11887			chrm	102	102	155052			chrm	102	102	134			chrm	102	102	34			chrm	102	102	13
chrm	103	103	11921			chrm	103	103	153256			chrm	103	103	130			chrm	103	103	33			chrm	103	103	13
chrm	104	104	11906			chrm	104	104	153630			chrm	104	104	131			chrm	104	104	33			chrm	104	104	13
chrm	105	105	11855			chrm	105	105	154780			chrm	105	105	134			chrm	105	105	34			chrm	105	105	13
chrm	106	106	11869			chrm	106	106	153647			chrm	106	106	132			chrm	106	106	34			chrm	106	106	13
chrm	107	107	11714			chrm	107	107	154725			chrm	107	107	135			chrm	107	107	34			chrm	107	107	13
chrm	108	108	11867			chrm	108	108	155060			chrm	108	108	135			chrm	108	108	34			chrm	108	108	13
chrm	109	109	11907			chrm	109	109	151053			chrm	109	109	128			chrm	109	109	33			chrm	109	109	13
chrm	110	110	11870			chrm	110	110	154319			chrm	110	110	134			chrm	110	110	34			chrm	110	110	13
chrm	111	111	12100			chrm	111	111	154964			chrm	111	111	134			chrm	111	111	34			chrm	111	111	13
chrm	112	112	12277			chrm	112	112	153698			chrm	112	112	134			chrm	112	112	34			chrm	112	112	13
chrm	113	113	12310			chrm	113	113	155487			chrm	113	113	135			chrm	113	113	34			chrm	113	113	13
chrm	114	114	12415			chrm	114	114	155087			chrm	114	114	135			chrm	114	114	33			chrm	114	114	13
chrm	115	115	12303			chrm	115	115	153036			chrm	115	115	135			chrm	115	115	33			chrm	115	115	13
chrm	116	116	12339			chrm	116	116	155011			chrm	116	116	133			chrm	116	116	34			chrm	116	116	13
chrm	117	117	12182			chrm	117	117	155300			chrm	117	117	135			chrm	117	117	34			chrm	117	117	13
chrm	118	118	12205			chrm	118	118	155081			chrm	118	118	134			chrm	118	118	34			chrm	118	118	13
chrm	119	119	12216			chrm	119	119	154529			chrm	119	119	135			chrm	119	119	34			chrm	119	119	13
chrm	120	120	12005			chrm	120	120	154305			chrm	120	120	131			chrm	120	120	34			chrm	120	120	13
chrm	121	121	11842			chrm	121	121	153985			chrm	121	121	132			chrm	121	121	34			chrm	121	121	13
chrm	122	122	11862			chrm	122	122	154754			chrm	122	122	132			chrm	122	122	33			chrm	122	122	13
chrm	123	123	11938			chrm	123	123	154991			chrm	123	123	134			chrm	123	123	34			chrm	123	123	13
chrm	124	124	12074			chrm	124	124	154453			chrm	124	124	133			chrm	124	124	34			chrm	124	124	13
chrm	125	125	11921			chrm	125	125	152702			chrm	125	125	131			chrm	125	125	33			chrm	125	125	13
chrm	126	126	12041			chrm	126	126	153939			chrm	126	126	132			chrm	126	126	34			chrm	126	126	13
chrm	127	127	12082			chrm	127	127	153751			chrm	127	127	135			chrm	127	127	34			chrm	127	127	13
chrm	128	128	12061			chrm	128	128	154211			chrm	128	128	135			chrm	128	128	34			chrm	128	128	13
chrm	129	129	12002			chrm	129	129	154222			chrm	129	129	133			chrm	129	129	33			chrm	129	129	13
chrm	130	130	12126			chrm	130	130	154052			chrm	130	130	132			chrm	130	130	33			chrm	130	130	13
chrm	131	131	12094			chrm	131	131	150649			chrm	131	131	131			chrm	131	131	33			chrm	131	131	13
chrm	132	132	12171			chrm	132	132	154507			chrm	132	132	133			chrm	132	132	34			chrm	132	132	13
chrm	133	133	12104			chrm	133	133	150576			chrm	133	133	129			chrm	133	133	34			chrm	133	133	12
chrm	134	134	11974			chrm	134	134	155267			chrm	134	134	133			chrm	134	134	34			chrm	134	134	13
chrm	135	135	11985			chrm	135	135	155339			chrm	135	135	135			chrm	135	135	34			chrm	135	135	13
chrm	136	136	11988			chrm	136	136	154270			chrm	136	136	135			chrm	136	136	34			chrm	136	136	13
chrm	137	137	11984			chrm	137	137	155365			chrm	137	137	134			chrm	137	137	33			chrm	137	137	13
chrm	138	138	12161			chrm	138	138	154675			chrm	138	138	134			chrm	138	138	34			chrm	138	138	13
chrm	139	139	11917			chrm	139	139	153783			chrm	139	139	133			chrm	139	139	34			chrm	139	139	13
chrm	140	140	11898			chrm	140	140	152569			chrm	140	140	131			chrm	140	140	34			chrm	140	140	13
chrm	141	141	11850			chrm	141	141	155126			chrm	141	141	135			chrm	141	141	34			chrm	141	141	13
chrm	142	142	11714			chrm	142	142	154875			chrm	142	142	135			chrm	142	142	34			chrm	142	142	13
chrm	143	143	11771			chrm	143	143	154424			chrm	143	143	133			chrm	143	143	34			chrm	143	143	13
chrm	144	144	11755			chrm	144	144	154969			chrm	144	144	135			chrm	144	144	34			chrm	144	144	13
chrm	145	145	11745			chrm	145	145	154404			chrm	145	145	133			chrm	145	145	34			chrm	145	145	13
chrm	146	146	11456			chrm	146	146	147346			chrm	146	146	120			chrm	146	146	34			chrm	146	146	13
chrm	147	147	11486			chrm	147	147	154956			chrm	147	147	135			chrm	147	147	34			chrm	147	147	13
chrm	148	148	11610			chrm	148	148	155502			chrm	148	148	135			chrm	148	148	34			chrm	148	148	13
chrm	149	149	11627			chrm	149	149	155356			chrm	149	149	135			chrm	149	149	34			chrm	149	149	13
chrm	150	150	11630			chrm	150	150	155115			chrm	150	150	132			chrm	150	150	34			chrm	150	150	13
chrm	151	151	11697			chrm	151	151	155354			chrm	151	151	135			chrm	151	151	34			chrm	151	151	13
chrm	152	152	11448			chrm	152	152	154391			chrm	152	152	133			chrm	152	152	34			chrm	152	152	13
chrm	153	153	11504			chrm	153	153	154621			chrm	153	153	134			chrm	153	153	34			chrm	153	153	13
chrm	154	154	11423			chrm	154	154	154381			chrm	154	154	134			chrm	154	154	34			chrm	154	154	13
chrm	155	155	11434			chrm	155	155	154871			chrm	155	155	135			chrm	155	155	34			chrm	155	155	13
chrm	156	156	11478			chrm	156	156	154543			chrm	156	156	132			chrm	156	156	34			chrm	156	156	12
chrm	157	157	11241			chrm	157	157	154870			chrm	157	157	135			chrm	157	157	34			chrm	157	157	13
chrm	158	158	11206			chrm	158	158	155475			chrm	158	158	135			chrm	158	158	34			chrm	158	158	13
chrm	159	159	11156			chrm	159	159	155452			chrm	159	159	136			chrm	159	159	34			chrm	159	159	13
chrm	160	160	10835			chrm	160	160	155397			chrm	160	160	136			chrm	160	160	34			chrm	160	160	13
chrm	161	161	10905			chrm	161	161	155283			chrm	161	161	136			chrm	161	161	34			chrm	161	161	13
chrm	162	162	10735			chrm	162	162	154696			chrm	162	162	135			chrm	162	162	34			chrm	162	162	13
chrm	163	163	10758			chrm	163	163	154998			chrm	163	163	135			chrm	163	163	34			chrm	163	163	13
chrm	164	164	10820			chrm	164	164	155311			chrm	164	164	136			chrm	164	164	34			chrm	164	164	13
chrm	165	165	10799			chrm	165	165	155257			chrm	165	165	136			chrm	165	165	34			chrm	165	165	13
chrm	166	166	10860			chrm	166	166	154547			chrm	166	166	134			chrm	166	166	34			chrm	166	166	13
chrm	167	167	10846			chrm	167	167	155537			chrm	167	167	135			chrm	167	167	34			chrm	167	167	13
chrm	168	168	10719			chrm	168	168	155023			chrm	168	168	136			chrm	168	168	34			chrm	168	168	13
chrm	169	169	10839			chrm	169	169	155137			chrm	169	169	134			chrm	169	169	34			chrm	169	169	13
chrm	170	170	10619			chrm	170	170	155108			chrm	170	170	134			chrm	170	170	34			chrm	170	170	13
chrm	171	171	10815			chrm	171	171	155045			chrm	171	171	135			chrm	171	171	34			chrm	171	171	13
chrm	172	172	10694			chrm	172	172	155035			chrm	172	172	136			chrm	172	172	33			chrm	172	172	13
chrm	173	173	10593			chrm	173	173	155505			chrm	173	173	135			chrm	173	173	34			chrm	173	173	13
chrm	174	174	10708			chrm	174	174	154187			chrm	174	174	134			chrm	174	174	34			chrm	174	174	13
chrm	175	175	10649			chrm	175	175	153731			chrm	175	175	134			chrm	175	175	34			chrm	175	175	13
chrm	176	176	10982			chrm	176	176	155097			chrm	176	176	134			chrm	176	176	34			chrm	176	176	13
chrm	177	177	10967			chrm	177	177	154873			chrm	177	177	134			chrm	177	177	34			chrm	177	177	13
chrm	178	178	10966			chrm	178	178	153692			chrm	178	178	134			chrm	178	178	34			chrm	178	178	13
chrm	179	179	10859			chrm	179	179	154207			chrm	179	179	135			chrm	179	179	34			chrm	179	179	13
chrm	180	180	10668			chrm	180	180	154962			chrm	180	180	135			chrm	180	180	34			chrm	180	180	13
chrm	181	181	10759			chrm	181	181	154209			chrm	181	181	135			chrm	181	181	34			chrm	181	181	13
chrm	182	182	10676			chrm	182	182	154528			chrm	182	182	135			chrm	182	182	34			chrm	182	182	13
chrm	183	183	10596			chrm	183	183	154303			chrm	183	183	135			chrm	183	183	34			chrm	183	183	13
chrm	184	184	10610			chrm	184	184	153355			chrm	184	184	135			chrm	184	184	34			chrm	184	184	13
chrm	185	185	10499			chrm	185	185	154926			chrm	185	185	136			chrm	185	185	34			chrm	185	185	13
chrm	186	186	10602			chrm	186	186	155206			chrm	186	186	136			chrm	186	186	34			chrm	186	186	13
chrm	187	187	10594			chrm	187	187	153514			chrm	187	187	134			chrm	187	187	33			chrm	187	187	13
chrm	188	188	10656			chrm	188	188	154196			chrm	188	188	136			chrm	188	188	34			chrm	188	188	12
chrm	189	189	10819			chrm	189	189	154833			chrm	189	189	136			chrm	189	189	34			chrm	189	189	12
chrm	190	190	10851			chrm	190	190	154763			chrm	190	190	136			chrm	190	190	34			chrm	190	190	13
chrm	191	191	11008			chrm	191	191	155325			chrm	191	191	136			chrm	191	191	34			chrm	191	191	13
chrm	192	192	10860			chrm	192	192	154697			chrm	192	192	134			chrm	192	192	34			chrm	192	192	13
chrm	193	193	10849			chrm	193	193	154312			chrm	193	193	133			chrm	193	193	34			chrm	193	193	13
chrm	194	194	11019			chrm	194	194	154248			chrm	194	194	132			chrm	194	194	34			chrm	194	194	13
chrm	195	195	10984			chrm	195	195	152398			chrm	195	195	132			chrm	195	195	34			chrm	195	195	13
chrm	196	196	11041			chrm	196	196	155045			chrm	196	196	136			chrm	196	196	34			chrm	196	196	13
chrm	197	197	11058			chrm	197	197	154468			chrm	197	197	136			chrm	197	197	34			chrm	197	197	13
chrm	198	198	11055			chrm	198	198	154690			chrm	198	198	136			chrm	198	198	34			chrm	198	198	13
chrm	199	199	11090			chrm	199	199	155107			chrm	199	199	135			chrm	199	199	34			chrm	199	199	13
chrm	200	200	11068			chrm	200	200	154131			chrm	200	200	133			chrm	200	200	34			chrm	200	200	13
chrm	201	201	11142			chrm	201	201	155184			chrm	201	201	135			chrm	201	201	34			chrm	201	201	13
chrm	202	202	11098			chrm	202	202	155332			chrm	202	202	135			chrm	202	202	34			chrm	202	202	13
chrm	203	203	11109			chrm	203	203	155158			chrm	203	203	136			chrm	203	203	34			chrm	203	203	13
chrm	204	204	10927			chrm	204	204	155117			chrm	204	204	136			chrm	204	204	34			chrm	204	204	13
chrm	205	205	10962			chrm	205	205	155475			chrm	205	205	136			chrm	205	205	34			chrm	205	205	13
chrm	206	206	10920			chrm	206	206	155406			chrm	206	206	136			chrm	206	206	34			chrm	206	206	13
chrm	207	207	10899			chrm	207	207	155319			chrm	207	207	136			chrm	207	207	34			chrm	207	207	13
chrm	208	208	10891			chrm	208	208	154783			chrm	208	208	136			chrm	208	208	33			chrm	208	208	13
chrm	209	209	10855			chrm	209	209	155174			chrm	209	209	136			chrm	209	209	33			chrm	209	209	13
chrm	210	210	10873			chrm	210	210	155091			chrm	210	210	136			chrm	210	210	32			chrm	210	210	13
chrm	211	211	10876			chrm	211	211	155272			chrm	211	211	136			chrm	211	211	32			chrm	211	211	13
chrm	212	212	10803			chrm	212	212	155511			chrm	212	212	136			chrm	212	212	34			chrm	212	212	13
chrm	213	213	10832			chrm	213	213	155608			chrm	213	213	134			chrm	213	213	34			chrm	213	213	13
chrm	214	214	10730			chrm	214	214	155576			chrm	214	214	134			chrm	214	214	34			chrm	214	214	13
chrm	215	215	10763			chrm	215	215	155585			chrm	215	215	135			chrm	215	215	34			chrm	215	215	13
chrm	216	216	10751			chrm	216	216	155014			chrm	216	216	134			chrm	216	216	33			chrm	216	216	13
chrm	217	217	10706			chrm	217	217	155555			chrm	217	217	136			chrm	217	217	34			chrm	217	217	13
chrm	218	218	10675			chrm	218	218	155362			chrm	218	218	136			chrm	218	218	33			chrm	218	218	13
chrm	219	219	10625			chrm	219	219	155490			chrm	219	219	136			chrm	219	219	34			chrm	219	219	13
chrm	220	220	10621			chrm	220	220	155402			chrm	220	220	136			chrm	220	220	34			chrm	220	220	13
chrm	221	221	10625			chrm	221	221	155352			chrm	221	221	136			chrm	221	221	34			chrm	221	221	13
chrm	222	222	10532			chrm	222	222	154982			chrm	222	222	134			chrm	222	222	33			chrm	222	222	13
chrm	223	223	10589			chrm	223	223	154745			chrm	223	223	134			chrm	223	223	34			chrm	223	223	13
chrm	224	224	10494			chrm	224	224	155420			chrm	224	224	136			chrm	224	224	34			chrm	224	224	12
chrm	225	225	10509			chrm	225	225	155223			chrm	225	225	135			chrm	225	225	34			chrm	225	225	12
chrm	226	226	10482			chrm	226	226	155294			chrm	226	226	135			chrm	226	226	34			chrm	226	226	13
chrm	227	227	10493			chrm	227	227	154817			chrm	227	227	133			chrm	227	227	34			chrm	227	227	13
chrm	228	228	10885			chrm	228	228	154814			chrm	228	228	134			chrm	228	228	34			chrm	228	228	13
chrm	229	229	10766			chrm	229	229	155296			chrm	229	229	136			chrm	229	229	34			chrm	229	229	13
chrm	230	230	10799			chrm	230	230	155042			chrm	230	230	134			chrm	230	230	34			chrm	230	230	13
chrm	231	231	10642			chrm	231	231	155299			chrm	231	231	134			chrm	231	231	34			chrm	231	231	13
chrm	232	232	10451			chrm	232	232	154589			chrm	232	232	133			chrm	232	232	33			chrm	232	232	13
chrm	233	233	10672			chrm	233	233	154579			chrm	233	233	134			chrm	233	233	33			chrm	233	233	13
chrm	234	234	10761			chrm	234	234	154244			chrm	234	234	134			chrm	234	234	33			chrm	234	234	13
chrm	235	235	10776			chrm	235	235	155272			chrm	235	235	135			chrm	235	235	34			chrm	235	235	13
chrm	236	236	10655			chrm	236	236	155143			chrm	236	236	136			chrm	236	236	34			chrm	236	236	13
chrm	237	237	10524			chrm	237	237	155252			chrm	237	237	136			chrm	237	237	34			chrm	237	237	13
chrm	238	238	10693			chrm	238	238	155445			chrm	238	238	136			chrm	238	238	34			chrm	238	238	13
chrm	239	239	10610			chrm	239	239	155343			chrm	239	239	136			chrm	239	239	34			chrm	239	239	13
chrm	240	240	10568			chrm	240	240	154495			chrm	240	240	136			chrm	240	240	34			chrm	240	240	13
chrm	241	241	10542			chrm	241	241	155039			chrm	241	241	136			chrm	241	241	34			chrm	241	241	13
chrm	242	242	10485			chrm	242	242	154988			chrm	242	242	136			chrm	242	242	34			chrm	242	242	13
chrm	243	243	10435			chrm	243	243	155132			chrm	243	243	136			chrm	243	243	34			chrm	243	243	13
chrm	244	244	10436			chrm	244	244	155544			chrm	244	244	136			chrm	244	244	34			chrm	244	244	13
chrm	245	245	10455			chrm	245	245	155392			chrm	245	245	135			chrm	245	245	34			chrm	245	245	13
chrm	246	246	10412			chrm	246	246	155564			chrm	246	246	135			chrm	246	246	34			chrm	246	246	13
chrm	247	247	10370			chrm	247	247	155387			chrm	247	247	135			chrm	247	247	34			chrm	247	247	13
chrm	248	248	10261			chrm	248	248	154896			chrm	248	248	134			chrm	248	248	34			chrm	248	248	13
chrm	249	249	10267			chrm	249	249	155496			chrm	249	249	136			chrm	249	249	34			chrm	249	249	13
chrm	250	250	10472			chrm	250	250	155201			chrm	250	250	135			chrm	250	250	34			chrm	250	250	13
chrm	251	251	10384			chrm	251	251	155234			chrm	251	251	135			chrm	251	251	34			chrm	251	251	13
chrm	252	252	10277			chrm	252	252	154691			chrm	252	252	135			chrm	252	252	33			chrm	252	252	13
chrm	253	253	10347			chrm	253	253	154345			chrm	253	253	135			chrm	253	253	34			chrm	253	253	13
chrm	254	254	10309			chrm	254	254	155123			chrm	254	254	135			chrm	254	254	34			chrm	254	254	13
chrm	255	255	10326			chrm	255	255	153741			chrm	255	255	135			chrm	255	255	34			chrm	255	255	13
chrm	256	256	10328			chrm	256	256	154292			chrm	256	256	134			chrm	256	256	34			chrm	256	256	13
chrm	257	257	10215			chrm	257	257	154617			chrm	257	257	134			chrm	257	257	33			chrm	257	257	13
chrm	258	258	10186			chrm	258	258	155465			chrm	258	258	136			chrm	258	258	34			chrm	258	258	13
chrm	259	259	9923			chrm	259	259	155456			chrm	259	259	136			chrm	259	259	34			chrm	259	259	13
chrm	260	260	9862			chrm	260	260	155316			chrm	260	260	136			chrm	260	260	34			chrm	260	260	13
chrm	261	261	9852			chrm	261	261	155245			chrm	261	261	136			chrm	261	261	34			chrm	261	261	13
chrm	262	262	9535			chrm	262	262	155352			chrm	262	262	135			chrm	262	262	34			chrm	262	262	13
chrm	263	263	9250			chrm	263	263	155009			chrm	263	263	134			chrm	263	263	34			chrm	263	263	13
chrm	264	264	9533			chrm	264	264	155461			chrm	264	264	135			chrm	264	264	34			chrm	264	264	13
chrm	265	265	9500			chrm	265	265	152077			chrm	265	265	129			chrm	265	265	33			chrm	265	265	13
chrm	266	266	9509			chrm	266	266	155277			chrm	266	266	136			chrm	266	266	34			chrm	266	266	13
chrm	267	267	9377			chrm	267	267	155125			chrm	267	267	136			chrm	267	267	34			chrm	267	267	12
chrm	268	268	9433			chrm	268	268	154011			chrm	268	268	135			chrm	268	268	34			chrm	268	268	12
chrm	269	269	9367			chrm	269	269	154660			chrm	269	269	135			chrm	269	269	34			chrm	269	269	13
chrm	270	270	9361			chrm	270	270	154719			chrm	270	270	134			chrm	270	270	34			chrm	270	270	13
chrm	271	271	9467			chrm	271	271	155434			chrm	271	271	136			chrm	271	271	34			chrm	271	271	13
chrm	272	272	9411			chrm	272	272	155220			chrm	272	272	136			chrm	272	272	34			chrm	272	272	13
chrm	273	273	9371			chrm	273	273	155378			chrm	273	273	136			chrm	273	273	34			chrm	273	273	13
chrm	274	274	9214			chrm	274	274	155172			chrm	274	274	135			chrm	274	274	34			chrm	274	274	13
chrm	275	275	9135			chrm	275	275	155028			chrm	275	275	135			chrm	275	275	34			chrm	275	275	13
chrm	276	276	9113			chrm	276	276	155301			chrm	276	276	135			chrm	276	276	34			chrm	276	276	13
chrm	277	277	9008			chrm	277	277	155408			chrm	277	277	136			chrm	277	277	34			chrm	277	277	13
chrm	278	278	9087			chrm	278	278	155437			chrm	278	278	136			chrm	278	278	34			chrm	278	278	13
chrm	279	279	9039			chrm	279	279	155395			chrm	279	279	136			chrm	279	279	34			chrm	279	279	13
chrm	280	280	9175			chrm	280	280	155564			chrm	280	280	136			chrm	280	280	34			chrm	280	280	13
chrm	281	281	9035			chrm	281	281	155547			chrm	281	281	136			chrm	281	281	34			chrm	281	281	13
chrm	282	282	9008			chrm	282	282	155589			chrm	282	282	136			chrm	282	282	34			chrm	282	282	13
chrm	283	283	8931			chrm	283	283	154995			chrm	283	283	136			chrm	283	283	34			chrm	283	283	13
chrm	284	284	8802			chrm	284	284	155232			chrm	284	284	136			chrm	284	284	34			chrm	284	284	13
chrm	285	285	8808			chrm	285	285	155323			chrm	285	285	136			chrm	285	285	34			chrm	285	285	13
chrm	286	286	8750			chrm	286	286	150326			chrm	286	286	128			chrm	286	286	31			chrm	286	286	13
chrm	287	287	8750			chrm	287	287	153165			chrm	287	287	131			chrm	287	287	33			chrm	287	287	13
chrm	288	288	8790			chrm	288	288	155431			chrm	288	288	136			chrm	288	288	34			chrm	288	288	13
chrm	289	289	8645			chrm	289	289	155533			chrm	289	289	136			chrm	289	289	34			chrm	289	289	13
chrm	290	290	8632			chrm	290	290	155393			chrm	290	290	136			chrm	290	290	34			chrm	290	290	13
chrm	291	291	8628			chrm	291	291	154903			chrm	291	291	135			chrm	291	291	34			chrm	291	291	13
chrm	292	292	8760			chrm	292	292	153790			chrm	292	292	134			chrm	292	292	34			chrm	292	292	13
chrm	293	293	8779			chrm	293	293	155189			chrm	293	293	135			chrm	293	293	34			chrm	293	293	13
chrm	294	294	8762			chrm	294	294	154995			chrm	294	294	135			chrm	294	294	34			chrm	294	294	13
chrm	295	295	8762			chrm	295	295	153786			chrm	295	295	134			chrm	295	295	34			chrm	295	295	13
chrm	296	296	8806			chrm	296	296	154828			chrm	296	296	134			chrm	296	296	34			chrm	296	296	13
chrm	297	297	8722			chrm	297	297	155206			chrm	297	297	135			chrm	297	297	34			chrm	297	297	13
chrm	298	298	8819			chrm	298	298	155059			chrm	298	298	135			chrm	298	298	34			chrm	298	298	13
chrm	299	299	8705			chrm	299	299	155306			chrm	299	299	135			chrm	299	299	34			chrm	299	299	13
chrm	300	300	8418			chrm	300	300	152626			chrm	300	300	132			chrm	300	300	33			chrm	300	300	13
chrm	301	301	8101			chrm	301	301	155076			chrm	301	301	135			chrm	301	301	34			chrm	301	301	13
chrm	302	302	7625			chrm	302	302	153716			chrm	302	302	131			chrm	302	302	34			chrm	302	302	13
chrm	303	303	7537			chrm	303	303	148395			chrm	303	303	123			chrm	303	303	32			chrm	303	303	13
chrm	304	304	7455			chrm	304	304	153689			chrm	304	304	132			chrm	304	304	34			chrm	304	304	13
chrm	305	305	7427			chrm	305	305	153892			chrm	305	305	133			chrm	305	305	34			chrm	305	305	13
chrm	306	306	7345			chrm	306	306	154071			chrm	306	306	133			chrm	306	306	34			chrm	306	306	13
chrm	307	307	7307			chrm	307	307	154758			chrm	307	307	135			chrm	307	307	34			chrm	307	307	13
chrm	308	308	7266			chrm	308	308	154787			chrm	308	308	135			chrm	308	308	33			chrm	308	308	13
chrm	309	309	7142			chrm	309	309	154641			chrm	309	309	135			chrm	309	309	33			chrm	309	309	13
chrm	310	310	6436			chrm	310	310	153549			chrm	310	310	133			chrm	310	310	33			chrm	310	310	13
chrm	311	311	6632			chrm	311	311	128110			chrm	311	311	100			chrm	311	311	26			chrm	311	311	10
chrm	312	312	6654			chrm	312	312	142753			chrm	312	312	124			chrm	312	312	32			chrm	312	312	10
chrm	313	313	6641			chrm	313	313	155212			chrm	313	313	136			chrm	313	313	34			chrm	313	313	13
chrm	314	314	6579			chrm	314	314	155427			chrm	314	314	136			chrm	314	314	34			chrm	314	314	13
chrm	315	315	6424			chrm	315	315	155257			chrm	315	315	136			chrm	315	315	34			chrm	315	315	13
chrm	316	316	5945			chrm	316	316	154710			chrm	316	316	136			chrm	316	316	33			chrm	316	316	13
chrm	317	317	6008			chrm	317	317	155121			chrm	317	317	136			chrm	317	317	34			chrm	317	317	13
chrm	318	318	5920			chrm	318	318	152941			chrm	318	318	136			chrm	318	318	33			chrm	318	318	13
chrm	319	319	5952			chrm	319	319	154843			chrm	319	319	135			chrm	319	319	34			chrm	319	319	13
chrm	320	320	5968			chrm	320	320	153961			chrm	320	320	135			chrm	320	320	34			chrm	320	320	13
chrm	321	321	5871			chrm	321	321	155062			chrm	321	321	136			chrm	321	321	33			chrm	321	321	13
chrm	322	322	6064			chrm	322	322	155321			chrm	322	322	136			chrm	322	322	34			chrm	322	322	13
chrm	323	323	6320			chrm	323	323	155534			chrm	323	323	136			chrm	323	323	34			chrm	323	323	13
chrm	324	324	6347			chrm	324	324	155451			chrm	324	324	136			chrm	324	324	34			chrm	324	324	13
chrm	325	325	6372			chrm	325	325	155491			chrm	325	325	136			chrm	325	325	34			chrm	325	325	13
chrm	326	326	6263			chrm	326	326	155564			chrm	326	326	136			chrm	326	326	34			chrm	326	326	13
chrm	327	327	6343			chrm	327	327	155615			chrm	327	327	136			chrm	327	327	34			chrm	327	327	13
chrm	328	328	6288			chrm	328	328	155546			chrm	328	328	136			chrm	328	328	34			chrm	328	328	13
chrm	329	329	6421			chrm	329	329	155368			chrm	329	329	136			chrm	329	329	34			chrm	329	329	13
chrm	330	330	6503			chrm	330	330	155561			chrm	330	330	136			chrm	330	330	34			chrm	330	330	13
chrm	331	331	6721			chrm	331	331	155509			chrm	331	331	136			chrm	331	331	34			chrm	331	331	13
chrm	332	332	6926			chrm	332	332	155408			chrm	332	332	136			chrm	332	332	34			chrm	332	332	13
chrm	333	333	6842			chrm	333	333	153993			chrm	333	333	136			chrm	333	333	34			chrm	333	333	13
chrm	334	334	6852			chrm	334	334	155624			chrm	334	334	136			chrm	334	334	34			chrm	334	334	13
chrm	335	335	6986			chrm	335	335	154466			chrm	335	335	136			chrm	335	335	34			chrm	335	335	13
chrm	336	336	7020			chrm	336	336	155601			chrm	336	336	136			chrm	336	336	34			chrm	336	336	13
chrm	337	337	7042			chrm	337	337	155479			chrm	337	337	135			chrm	337	337	34			chrm	337	337	13
chrm	338	338	6989			chrm	338	338	155144			chrm	338	338	135			chrm	338	338	34			chrm	338	338	13
chrm	339	339	6815			chrm	339	339	155634			chrm	339	339	136			chrm	339	339	34			chrm	339	339	13
chrm	340	340	6898			chrm	340	340	155539			chrm	340	340	136			chrm	340	340	34			chrm	340	340	13
chrm	341	341	6872			chrm	341	341	155504			chrm	341	341	136			chrm	341	341	34			chrm	341	341	13
chrm	342	342	6962			chrm	342	342	154575			chrm	342	342	135			chrm	342	342	34			chrm	342	342	13
chrm	343	343	6957			chrm	343	343	154317			chrm	343	343	134			chrm	343	343	34			chrm	343	343	13
chrm	344	344	6853			chrm	344	344	155363			chrm	344	344	135			chrm	344	344	34			chrm	344	344	13
chrm	345	345	6934			chrm	345	345	154753			chrm	345	345	134			chrm	345	345	33			chrm	345	345	13
chrm	346	346	7042			chrm	346	346	154726			chrm	346	346	134			chrm	346	346	33			chrm	346	346	13
chrm	347	347	7095			chrm	347	347	154252			chrm	347	347	134			chrm	347	347	33			chrm	347	347	13
chrm	348	348	7093			chrm	348	348	154994			chrm	348	348	136			chrm	348	348	34			chrm	348	348	13
chrm	349	349	6983			chrm	349	349	155325			chrm	349	349	136			chrm	349	349	34			chrm	349	349	13
chrm	350	350	6955			chrm	350	350	154256			chrm	350	350	136			chrm	350	350	34			chrm	350	350	13
chrm	351	351	6971			chrm	351	351	155626			chrm	351	351	135			chrm	351	351	34			chrm	351	351	13
chrm	352	352	7028			chrm	352	352	155394			chrm	352	352	135			chrm	352	352	34			chrm	352	352	13
chrm	353	353	7058			chrm	353	353	154132			chrm	353	353	134			chrm	353	353	34			chrm	353	353	13
chrm	354	354	6989			chrm	354	354	155552			chrm	354	354	135			chrm	354	354	34			chrm	354	354	13
chrm	355	355	7045			chrm	355	355	155623			chrm	355	355	136			chrm	355	355	33			chrm	355	355	13
chrm	356	356	7128			chrm	356	356	155199			chrm	356	356	136			chrm	356	356	33			chrm	356	356	13
chrm	357	357	7135			chrm	357	357	149558			chrm	357	357	131			chrm	357	357	33			chrm	357	357	13
chrm	358	358	7141			chrm	358	358	152892			chrm	358	358	135			chrm	358	358	33			chrm	358	358	13
chrm	359	359	7173			chrm	359	359	155335			chrm	359	359	135			chrm	359	359	34			chrm	359	359	13
chrm	360	360	7199			chrm	360	360	155652			chrm	360	360	135			chrm	360	360	34			chrm	360	360	13
chrm	361	361	7506			chrm	361	361	155525			chrm	361	361	135			chrm	361	361	34			chrm	361	361	13
chrm	362	362	7517			chrm	362	362	155335			chrm	362	362	136			chrm	362	362	34			chrm	362	362	13
chrm	363	363	7474			chrm	363	363	154589			chrm	363	363	136			chrm	363	363	34			chrm	363	363	13
chrm	364	364	7505			chrm	364	364	155397			chrm	364	364	136			chrm	364	364	33			chrm	364	364	13
chrm	365	365	7503			chrm	365	365	155347			chrm	365	365	136			chrm	365	365	33			chrm	365	365	13
chrm	366	366	7674			chrm	366	366	154911			chrm	366	366	135			chrm	366	366	33			chrm	366	366	13
chrm	367	367	7679			chrm	367	367	154612			chrm	367	367	133			chrm	367	367	34			chrm	367	367	13
chrm	368	368	7708			chrm	368	368	154936			chrm	368	368	134			chrm	368	368	34			chrm	368	368	13
chrm	369	369	8035			chrm	369	369	154635			chrm	369	369	135			chrm	369	369	34			chrm	369	369	13
chrm	370	370	8216			chrm	370	370	155599			chrm	370	370	136			chrm	370	370	34			chrm	370	370	13
chrm	371	371	8249			chrm	371	371	155628			chrm	371	371	136			chrm	371	371	34			chrm	371	371	13
chrm	372	372	8429			chrm	372	372	154283			chrm	372	372	134			chrm	372	372	33			chrm	372	372	13
chrm	373	373	8474			chrm	373	373	154884			chrm	373	373	134			chrm	373	373	34			chrm	373	373	13
chrm	374	374	8857			chrm	374	374	155661			chrm	374	374	136			chrm	374	374	34			chrm	374	374	13
chrm	375	375	8963			chrm	375	375	155660			chrm	375	375	136			chrm	375	375	34			chrm	375	375	13
chrm	376	376	8977			chrm	376	376	155286			chrm	376	376	135			chrm	376	376	34			chrm	376	376	13
chrm	377	377	9033			chrm	377	377	155092			chrm	377	377	136			chrm	377	377	34			chrm	377	377	13
chrm	378	378	8689			chrm	378	378	155694			chrm	378	378	136			chrm	378	378	34			chrm	378	378	13
chrm	379	379	8756			chrm	379	379	155676			chrm	379	379	136			chrm	379	379	34			chrm	379	379	13
chrm	380	380	8913			chrm	380	380	155363			chrm	380	380	135			chrm	380	380	34			chrm	380	380	13
chrm	381	381	8914			chrm	381	381	155303			chrm	381	381	136			chrm	381	381	33			chrm	381	381	13
chrm	382	382	8960			chrm	382	382	155587			chrm	382	382	136			chrm	382	382	34			chrm	382	382	13
chrm	383	383	8805			chrm	383	383	155465			chrm	383	383	136			chrm	383	383	34			chrm	383	383	13
chrm	384	384	8812			chrm	384	384	155592			chrm	384	384	135			chrm	384	384	34			chrm	384	384	13
chrm	385	385	8952			chrm	385	385	155731			chrm	385	385	136			chrm	385	385	34			chrm	385	385	13
chrm	386	386	9078			chrm	386	386	155335			chrm	386	386	136			chrm	386	386	32			chrm	386	386	13
chrm	387	387	9158			chrm	387	387	155637			chrm	387	387	136			chrm	387	387	34			chrm	387	387	13
chrm	388	388	8967			chrm	388	388	155444			chrm	388	388	136			chrm	388	388	34			chrm	388	388	13
chrm	389	389	8922			chrm	389	389	154778			chrm	389	389	135			chrm	389	389	34			chrm	389	389	13
chrm	390	390	8907			chrm	390	390	155445			chrm	390	390	136			chrm	390	390	34			chrm	390	390	13
chrm	391	391	9020			chrm	391	391	153595			chrm	391	391	132			chrm	391	391	32			chrm	391	391	13
chrm	392	392	9109			chrm	392	392	155539			chrm	392	392	136			chrm	392	392	34			chrm	392	392	13
chrm	393	393	9270			chrm	393	393	155558			chrm	393	393	136			chrm	393	393	34			chrm	393	393	13
chrm	394	394	9297			chrm	394	394	154645			chrm	394	394	135			chrm	394	394	33			chrm	394	394	13
chrm	395	395	9292			chrm	395	395	155287			chrm	395	395	136			chrm	395	395	34			chrm	395	395	13
chrm	396	396	9304			chrm	396	396	155659			chrm	396	396	136			chrm	396	396	34			chrm	396	396	13
chrm	397	397	9315			chrm	397	397	155616			chrm	397	397	136			chrm	397	397	34			chrm	397	397	13
chrm	398	398	9454			chrm	398	398	154891			chrm	398	398	135			chrm	398	398	34			chrm	398	398	13
chrm	399	399	9504			chrm	399	399	155512			chrm	399	399	136			chrm	399	399	34			chrm	399	399	13
chrm	400	400	9494			chrm	400	400	155652			chrm	400	400	136			chrm	400	400	34			chrm	400	400	13
chrm	401	401	9496			chrm	401	401	155531			chrm	401	401	136			chrm	401	401	34			chrm	401	401	13
chrm	402	402	9506			chrm	402	402	155430			chrm	402	402	136			chrm	402	402	34			chrm	402	402	13
chrm	403	403	9548			chrm	403	403	155149			chrm	403	403	135			chrm	403	403	34			chrm	403	403	13
chrm	404	404	9610			chrm	404	404	155170			chrm	404	404	134			chrm	404	404	34			chrm	404	404	13
chrm	405	405	9633			chrm	405	405	152908			chrm	405	405	134			chrm	405	405	34			chrm	405	405	13
chrm	406	406	9624			chrm	406	406	155248			chrm	406	406	136			chrm	406	406	34			chrm	406	406	13
chrm	407	407	9641			chrm	407	407	155557			chrm	407	407	136			chrm	407	407	34			chrm	407	407	13
chrm	408	408	9691			chrm	408	408	154498			chrm	408	408	136			chrm	408	408	34			chrm	408	408	13
chrm	409	409	9725			chrm	409	409	150682			chrm	409	409	135			chrm	409	409	34			chrm	409	409	13
chrm	410	410	9755			chrm	410	410	154081			chrm	410	410	135			chrm	410	410	34			chrm	410	410	13
chrm	411	411	9757			chrm	411	411	154011			chrm	411	411	135			chrm	411	411	34			chrm	411	411	13
chrm	412	412	9857			chrm	412	412	154409			chrm	412	412	134			chrm	412	412	34			chrm	412	412	13
chrm	413	413	9890			chrm	413	413	154216			chrm	413	413	134			chrm	413	413	34			chrm	413	413	13
chrm	414	414	9835			chrm	414	414	153176			chrm	414	414	132			chrm	414	414	33			chrm	414	414	12
chrm	415	415	9920			chrm	415	415	154699			chrm	415	415	133			chrm	415	415	34			chrm	415	415	13
chrm	416	416	10029			chrm	416	416	153621			chrm	416	416	133			chrm	416	416	33			chrm	416	416	13
chrm	417	417	10042			chrm	417	417	153297			chrm	417	417	133			chrm	417	417	33			chrm	417	417	13
chrm	418	418	10062			chrm	418	418	154965			chrm	418	418	135			chrm	418	418	34			chrm	418	418	13
chrm	419	419	10117			chrm	419	419	154785			chrm	419	419	135			chrm	419	419	34			chrm	419	419	13
chrm	420	420	10337			chrm	420	420	155057			chrm	420	420	136			chrm	420	420	34			chrm	420	420	13
chrm	421	421	10220			chrm	421	421	150667			chrm	421	421	131			chrm	421	421	34			chrm	421	421	13
chrm	422	422	10185			chrm	422	422	153165			chrm	422	422	132			chrm	422	422	34			chrm	422	422	13
chrm	423	423	10188			chrm	423	423	154656			chrm	423	423	135			chrm	423	423	34			chrm	423	423	13
chrm	424	424	10128			chrm	424	424	154995			chrm	424	424	135			chrm	424	424	34			chrm	424	424	13
chrm	425	425	10190			chrm	425	425	151650			chrm	425	425	134			chrm	425	425	34			chrm	425	425	13
chrm	426	426	10191			chrm	426	426	154967			chrm	426	426	135			chrm	426	426	34			chrm	426	426	13
chrm	427	427	10297			chrm	427	427	154196			chrm	427	427	135			chrm	427	427	34			chrm	427	427	13
chrm	428	428	10194			chrm	428	428	154643			chrm	428	428	134			chrm	428	428	34			chrm	428	428	13
chrm	429	429	10276			chrm	429	429	154012			chrm	429	429	133			chrm	429	429	34			chrm	429	429	13
chrm	430	430	10107			chrm	430	430	154610			chrm	430	430	133			chrm	430	430	34			chrm	430	430	13
chrm	431	431	10093			chrm	431	431	153580			chrm	431	431	134			chrm	431	431	34			chrm	431	431	13
chrm	432	432	10076			chrm	432	432	155068			chrm	432	432	133			chrm	432	432	34			chrm	432	432	13
chrm	433	433	10256			chrm	433	433	147524			chrm	433	433	119			chrm	433	433	32			chrm	433	433	10
chrm	434	434	10418			chrm	434	434	154734			chrm	434	434	135			chrm	434	434	34			chrm	434	434	12
chrm	435	435	10431			chrm	435	435	155386			chrm	435	435	135			chrm	435	435	34			chrm	435	435	13
chrm	436	436	10425			chrm	436	436	155684			chrm	436	436	136			chrm	436	436	34			chrm	436	436	13
chrm	437	437	10530			chrm	437	437	155669			chrm	437	437	136			chrm	437	437	34			chrm	437	437	13
chrm	438	438	10474			chrm	438	438	155511			chrm	438	438	136			chrm	438	438	34			chrm	438	438	13
chrm	439	439	10611			chrm	439	439	155031			chrm	439	439	136			chrm	439	439	34			chrm	439	439	13
chrm	440	440	10606			chrm	440	440	155665			chrm	440	440	136			chrm	440	440	34			chrm	440	440	13
chrm	441	441	10639			chrm	441	441	155514			chrm	441	441	136			chrm	441	441	34			chrm	441	441	13
chrm	442	442	10572			chrm	442	442	155495			chrm	442	442	136			chrm	442	442	34			chrm	442	442	13
chrm	443	443	10556			chrm	443	443	154824			chrm	443	443	136			chrm	443	443	34			chrm	443	443	13
chrm	444	444	10608			chrm	444	444	155365			chrm	444	444	136			chrm	444	444	34			chrm	444	444	13
chrm	445	445	10627			chrm	445	445	155294			chrm	445	445	136			chrm	445	445	34			chrm	445	445	13
chrm	446	446	10600			chrm	446	446	155157			chrm	446	446	134			chrm	446	446	34			chrm	446	446	13
chrm	447	447	10685			chrm	447	447	155383			chrm	447	447	136			chrm	447	447	34			chrm	447	447	13
chrm	448	448	10551			chrm	448	448	154562			chrm	448	448	135			chrm	448	448	33			chrm	448	448	13
chrm	449	449	10627			chrm	449	449	154331			chrm	449	449	134			chrm	449	449	33			chrm	449	449	13
chrm	450	450	10600			chrm	450	450	154674			chrm	450	450	133			chrm	450	450	34			chrm	450	450	13
chrm	451	451	10637			chrm	451	451	154975			chrm	451	451	135			chrm	451	451	34			chrm	451	451	13
chrm	452	452	10791			chrm	452	452	152548			chrm	452	452	130			chrm	452	452	32			chrm	452	452	13
chrm	453	453	10765			chrm	453	453	155096			chrm	453	453	136			chrm	453	453	33			chrm	453	453	13
chrm	454	454	10749			chrm	454	454	155094			chrm	454	454	136			chrm	454	454	33			chrm	454	454	13
chrm	455	455	10712			chrm	455	455	153978			chrm	455	455	134			chrm	455	455	33			chrm	455	455	13
chrm	456	456	10685			chrm	456	456	141601			chrm	456	456	122			chrm	456	456	32			chrm	456	456	12
chrm	457	457	10774			chrm	457	457	155030			chrm	457	457	136			chrm	457	457	34			chrm	457	457	13
chrm	458	458	10688			chrm	458	458	155494			chrm	458	458	136			chrm	458	458	34			chrm	458	458	13
chrm	459	459	10794			chrm	459	459	155547			chrm	459	459	136			chrm	459	459	34			chrm	459	459	13
chrm	460	460	10816			chrm	460	460	155584			chrm	460	460	136			chrm	460	460	34			chrm	460	460	13
chrm	461	461	10832			chrm	461	461	149892			chrm	461	461	133			chrm	461	461	33			chrm	461	461	12
chrm	462	462	10824			chrm	462	462	155688			chrm	462	462	136			chrm	462	462	34			chrm	462	462	13
chrm	463	463	10735			chrm	463	463	155645			chrm	463	463	136			chrm	463	463	34			chrm	463	463	13
chrm	464	464	10732			chrm	464	464	155597			chrm	464	464	136			chrm	464	464	34			chrm	464	464	13
chrm	465	465	11020			chrm	465	465	155288			chrm	465	465	136			chrm	465	465	34			chrm	465	465	13
chrm	466	466	10977			chrm	466	466	155732			chrm	466	466	136			chrm	466	466	34			chrm	466	466	13
chrm	467	467	11095			chrm	467	467	154707			chrm	467	467	136			chrm	467	467	34			chrm	467	467	13
chrm	468	468	10970			chrm	468	468	155717			chrm	468	468	136			chrm	468	468	34			chrm	468	468	13
chrm	469	469	10878			chrm	469	469	155585			chrm	469	469	136			chrm	469	469	34			chrm	469	469	13
chrm	470	470	10796			chrm	470	470	155101			chrm	470	470	135			chrm	470	470	34			chrm	470	470	13
chrm	471	471	10773			chrm	471	471	154452			chrm	471	471	136			chrm	471	471	34			chrm	471	471	13
chrm	472	472	10746			chrm	472	472	152533			chrm	472	472	133			chrm	472	472	34			chrm	472	472	13
chrm	473	473	10968			chrm	473	473	154664			chrm	473	473	136			chrm	473	473	34			chrm	473	473	13
chrm	474	474	10732			chrm	474	474	155264			chrm	474	474	136			chrm	474	474	34			chrm	474	474	13
chrm	475	475	10770			chrm	475	475	154851			chrm	475	475	132			chrm	475	475	34			chrm	475	475	13
chrm	476	476	10704			chrm	476	476	155531			chrm	476	476	135			chrm	476	476	34			chrm	476	476	13
chrm	477	477	10536			chrm	477	477	155368			chrm	477	477	136			chrm	477	477	34			chrm	477	477	13
chrm	478	478	10532			chrm	478	478	155279			chrm	478	478	136			chrm	478	478	34			chrm	478	478	13
chrm	479	479	10503			chrm	479	479	155496			chrm	479	479	136			chrm	479	479	34			chrm	479	479	13
chrm	480	480	10409			chrm	480	480	154793			chrm	480	480	135			chrm	480	480	34			chrm	480	480	13
chrm	481	481	10336			chrm	481	481	154794			chrm	481	481	135			chrm	481	481	34			chrm	481	481	13
chrm	482	482	9959			chrm	482	482	155022			chrm	482	482	135			chrm	482	482	34			chrm	482	482	13
chrm	483	483	10038			chrm	483	483	154416			chrm	483	483	136			chrm	483	483	33			chrm	483	483	13
chrm	484	484	10226			chrm	484	484	155475			chrm	484	484	134			chrm	484	484	34			chrm	484	484	13
chrm	485	485	10312			chrm	485	485	155066			chrm	485	485	135			chrm	485	485	34			chrm	485	485	13
chrm	486	486	10307			chrm	486	486	155122			chrm	486	486	135			chrm	486	486	33			chrm	486	486	13
chrm	487	487	10255			chrm	487	487	154089			chrm	487	487	135			chrm	487	487	33			chrm	487	487	13
chrm	488	488	10517			chrm	488	488	155278			chrm	488	488	136			chrm	488	488	34			chrm	488	488	13
chrm	489	489	10620			chrm	489	489	154844			chrm	489	489	134			chrm	489	489	34			chrm	489	489	13
chrm	490	490	10652			chrm	490	490	154821			chrm	490	490	136			chrm	490	490	32			chrm	490	490	13
chrm	491	491	10579			chrm	491	491	154791			chrm	491	491	135			chrm	491	491	32			chrm	491	491	13
chrm	492	492	10391			chrm	492	492	155057			chrm	492	492	134			chrm	492	492	33			chrm	492	492	13
chrm	493	493	10421			chrm	493	493	155032			chrm	493	493	135			chrm	493	493	33			chrm	493	493	13
chrm	494	494	10469			chrm	494	494	153461			chrm	494	494	133			chrm	494	494	33			chrm	494	494	13
chrm	495	495	10418			chrm	495	495	154780			chrm	495	495	133			chrm	495	495	33			chrm	495	495	13
chrm	496	496	10400			chrm	496	496	154760			chrm	496	496	133			chrm	496	496	33			chrm	496	496	13
chrm	497	497	10312			chrm	497	497	154750			chrm	497	497	132			chrm	497	497	33			chrm	497	497	13
chrm	498	498	10403			chrm	498	498	154458			chrm	498	498	132			chrm	498	498	33			chrm	498	498	13
chrm	499	499	10402			chrm	499	499	153591			chrm	499	499	131			chrm	499	499	32			chrm	499	499	13
chrm	500	500	10412			chrm	500	500	155359			chrm	500	500	135			chrm	500	500	34			chrm	500	500	13
chrm	501	501	10423			chrm	501	501	155633			chrm	501	501	136			chrm	501	501	34			chrm	501	501	13
chrm	502	502	10350			chrm	502	502	155451			chrm	502	502	136			chrm	502	502	34			chrm	502	502	13
chrm	503	503	10637			chrm	503	503	155167			chrm	503	503	136			chrm	503	503	34			chrm	503	503	13
chrm	504	504	10646			chrm	504	504	154838			chrm	504	504	136			chrm	504	504	34			chrm	504	504	13
chrm	505	505	10662			chrm	505	505	155223			chrm	505	505	135			chrm	505	505	34			chrm	505	505	13
chrm	506	506	10676			chrm	506	506	155479			chrm	506	506	136			chrm	506	506	34			chrm	506	506	13
chrm	507	507	10550			chrm	507	507	155251			chrm	507	507	136			chrm	507	507	34			chrm	507	507	13
chrm	508	508	10711			chrm	508	508	155299			chrm	508	508	136			chrm	508	508	34			chrm	508	508	13
chrm	509	509	10719			chrm	509	509	153955			chrm	509	509	131			chrm	509	509	34			chrm	509	509	13
chrm	510	510	10795			chrm	510	510	155521			chrm	510	510	135			chrm	510	510	34			chrm	510	510	13
chrm	511	511	10869			chrm	511	511	155354			chrm	511	511	136			chrm	511	511	34			chrm	511	511	13
chrm	512	512	10700			chrm	512	512	154971			chrm	512	512	136			chrm	512	512	33			chrm	512	512	13
chrm	513	513	10937			chrm	513	513	154469			chrm	513	513	136			chrm	513	513	33			chrm	513	513	13
chrm	514	514	10969			chrm	514	514	148035			chrm	514	514	130			chrm	514	514	31			chrm	514	514	12
chrm	515	515	10945			chrm	515	515	148138			chrm	515	515	129			chrm	515	515	31			chrm	515	515	12
chrm	516	516	11492			chrm	516	516	154639			chrm	516	516	135			chrm	516	516	33			chrm	516	516	13
chrm	517	517	11359			chrm	517	517	154544			chrm	517	517	134			chrm	517	517	33			chrm	517	517	13
chrm	518	518	11462			chrm	518	518	155340			chrm	518	518	134			chrm	518	518	34			chrm	518	518	13
chrm	519	519	11432			chrm	519	519	155194			chrm	519	519	133			chrm	519	519	34			chrm	519	519	13
chrm	520	520	11260			chrm	520	520	155404			chrm	520	520	133			chrm	520	520	34			chrm	520	520	13
chrm	521	521	11063			chrm	521	521	155260			chrm	521	521	132			chrm	521	521	34			chrm	521	521	13
chrm	522	522	11154			chrm	522	522	155143			chrm	522	522	133			chrm	522	522	34			chrm	522	522	13
chrm	523	523	10934			chrm	523	523	154916			chrm	523	523	133			chrm	523	523	34			chrm	523	523	13
chrm	524	524	11078			chrm	524	524	153995			chrm	524	524	132			chrm	524	524	34			chrm	524	524	13
chrm	525	525	10703			chrm	525	525	154544			chrm	525	525	133			chrm	525	525	34			chrm	525	525	13
chrm	526	526	10651			chrm	526	526	154005			chrm	526	526	132			chrm	526	526	34			chrm	526	526	13
chrm	527	527	10818			chrm	527	527	155014			chrm	527	527	133			chrm	527	527	34			chrm	527	527	13
chrm	528	528	10792			chrm	528	528	154165			chrm	528	528	133			chrm	528	528	33			chrm	528	528	13
chrm	529	529	11056			chrm	529	529	154227			chrm	529	529	133			chrm	529	529	34			chrm	529	529	13
chrm	530	530	10935			chrm	530	530	155100			chrm	530	530	135			chrm	530	530	34			chrm	530	530	13
chrm	531	531	10790			chrm	531	531	155169			chrm	531	531	136			chrm	531	531	33			chrm	531	531	13
chrm	532	532	10809			chrm	532	532	155215			chrm	532	532	136			chrm	532	532	33			chrm	532	532	13
chrm	533	533	10846			chrm	533	533	155454			chrm	533	533	136			chrm	533	533	34			chrm	533	533	13
chrm	534	534	11051			chrm	534	534	154671			chrm	534	534	136			chrm	534	534	34			chrm	534	534	13
chrm	535	535	11199			chrm	535	535	155688			chrm	535	535	136			chrm	535	535	34			chrm	535	535	13
chrm	536	536	11102			chrm	536	536	155790			chrm	536	536	136			chrm	536	536	34			chrm	536	536	13
chrm	537	537	11040			chrm	537	537	155768			chrm	537	537	136			chrm	537	537	34			chrm	537	537	13
chrm	538	538	10942			chrm	538	538	155730			chrm	538	538	136			chrm	538	538	34			chrm	538	538	13
chrm	539	539	11063			chrm	539	539	155615			chrm	539	539	136			chrm	539	539	34			chrm	539	539	13
chrm	540	540	11233			chrm	540	540	153983			chrm	540	540	132			chrm	540	540	34			chrm	540	540	13
chrm	541	541	11301			chrm	541	541	146180			chrm	541	541	122			chrm	541	541	31			chrm	541	541	12
chrm	542	542	11184			chrm	542	542	155547			chrm	542	542	136			chrm	542	542	34			chrm	542	542	13
chrm	543	543	11087			chrm	543	543	155385			chrm	543	543	136			chrm	543	543	34			chrm	543	543	13
chrm	544	544	11038			chrm	544	544	154383			chrm	544	544	136			chrm	544	544	34			chrm	544	544	13
chrm	545	545	11170			chrm	545	545	151597			chrm	545	545	134			chrm	545	545	34			chrm	545	545	12
chrm	546	546	11195			chrm	546	546	154773			chrm	546	546	135			chrm	546	546	34			chrm	546	546	13
chrm	547	547	11205			chrm	547	547	155423			chrm	547	547	136			chrm	547	547	34			chrm	547	547	13
chrm	548	548	11203			chrm	548	548	155220			chrm	548	548	136			chrm	548	548	34			chrm	548	548	13
chrm	549	549	11102			chrm	549	549	155523			chrm	549	549	136			chrm	549	549	34			chrm	549	549	13
chrm	550	550	11158			chrm	550	550	155419			chrm	550	550	136			chrm	550	550	34			chrm	550	550	13
chrm	551	551	11219			chrm	551	551	155654			chrm	551	551	136			chrm	551	551	34			chrm	551	551	13
chrm	552	552	11299			chrm	552	552	155088			chrm	552	552	136			chrm	552	552	34			chrm	552	552	13
chrm	553	553	11326			chrm	553	553	155635			chrm	553	553	136			chrm	553	553	34			chrm	553	553	13
chrm	554	554	11301			chrm	554	554	154246			chrm	554	554	134			chrm	554	554	34			chrm	554	554	13
chrm	555	555	11290			chrm	555	555	155622			chrm	555	555	136			chrm	555	555	34			chrm	555	555	13
chrm	556	556	11331			chrm	556	556	155492			chrm	556	556	136			chrm	556	556	34			chrm	556	556	13
chrm	557	557	11561			chrm	557	557	154053			chrm	557	557	136			chrm	557	557	34			chrm	557	557	13
chrm	558	558	11635			chrm	558	558	155532			chrm	558	558	136			chrm	558	558	34			chrm	558	558	13
chrm	559	559	11607			chrm	559	559	155540			chrm	559	559	136			chrm	559	559	34			chrm	559	559	13
chrm	560	560	11588			chrm	560	560	154616			chrm	560	560	135			chrm	560	560	34			chrm	560	560	13
chrm	561	561	11575			chrm	561	561	143976			chrm	561	561	130			chrm	561	561	33			chrm	561	561	13
chrm	562	562	11667			chrm	562	562	154691			chrm	562	562	136			chrm	562	562	34			chrm	562	562	13
chrm	563	563	11640			chrm	563	563	154789			chrm	563	563	135			chrm	563	563	34			chrm	563	563	13
chrm	564	564	11590			chrm	564	564	154274			chrm	564	564	135			chrm	564	564	34			chrm	564	564	13
chrm	565	565	11615			chrm	565	565	153996			chrm	565	565	134			chrm	565	565	34			chrm	565	565	13
chrm	566	566	11591			chrm	566	566	153269			chrm	566	566	135			chrm	566	566	34			chrm	566	566	13
chrm	567	567	11652			chrm	567	567	154239			chrm	567	567	135			chrm	567	567	34			chrm	567	567	13
chrm	568	568	11716			chrm	568	568	138377			chrm	568	568	117			chrm	568	568	29			chrm	568	568	13
chrm	569	569	11765			chrm	569	569	151487			chrm	569	569	130			chrm	569	569	31			chrm	569	569	13
chrm	570	570	11844			chrm	570	570	153019			chrm	570	570	132			chrm	570	570	31			chrm	570	570	13
chrm	571	571	11728			chrm	571	571	154956			chrm	571	571	133			chrm	571	571	34			chrm	571	571	13
chrm	572	572	11794			chrm	572	572	155571			chrm	572	572	135			chrm	572	572	34			chrm	572	572	13
chrm	573	573	11769			chrm	573	573	155433			chrm	573	573	135			chrm	573	573	34			chrm	573	573	13
chrm	574	574	11747			chrm	574	574	155214			chrm	574	574	134			chrm	574	574	34			chrm	574	574	13
chrm	575	575	11937			chrm	575	575	155245			chrm	575	575	136			chrm	575	575	34			chrm	575	575	13
chrm	576	576	11999			chrm	576	576	155248			chrm	576	576	135			chrm	576	576	34			chrm	576	576	13
chrm	577	577	12146			chrm	577	577	154897			chrm	577	577	136			chrm	577	577	34			chrm	577	577	13
chrm	578	578	12031			chrm	578	578	153450			chrm	578	578	135			chrm	578	578	34			chrm	578	578	13
chrm	579	579	12059			chrm	579	579	155316			chrm	579	579	136			chrm	579	579	34			chrm	579	579	13
chrm	580	580	12016			chrm	580	580	155549			chrm	580	580	136			chrm	580	580	34			chrm	580	580	13
chrm	581	581	12098			chrm	581	581	155533			chrm	581	581	136			chrm	581	581	34			chrm	581	581	13
chrm	582	582	12165			chrm	582	582	155103			chrm	582	582	136			chrm	582	582	34			chrm	582	582	13
chrm	583	583	12170			chrm	583	583	154895			chrm	583	583	136			chrm	583	583	34			chrm	583	583	13
chrm	584	584	12319			chrm	584	584	154819			chrm	584	584	134			chrm	584	584	34			chrm	584	584	13
chrm	585	585	12208			chrm	585	585	154903			chrm	585	585	136			chrm	585	585	34			chrm	585	585	13
chrm	586	586	12347			chrm	586	586	155117			chrm	586	586	136			chrm	586	586	34			chrm	586	586	13
chrm	587	587	12311			chrm	587	587	155144			chrm	587	587	136			chrm	587	587	33			chrm	587	587	13
chrm	588	588	12233			chrm	588	588	154225			chrm	588	588	135			chrm	588	588	33			chrm	588	588	13
chrm	589	589	12301			chrm	589	589	155386			chrm	589	589	133			chrm	589	589	33			chrm	589	589	13
chrm	590	590	12154			chrm	590	590	154682			chrm	590	590	132			chrm	590	590	33			chrm	590	590	13
chrm	591	591	12174			chrm	591	591	155107			chrm	591	591	134			chrm	591	591	34			chrm	591	591	13
chrm	592	592	12156			chrm	592	592	155556			chrm	592	592	135			chrm	592	592	34			chrm	592	592	13
chrm	593	593	12036			chrm	593	593	155543			chrm	593	593	135			chrm	593	593	34			chrm	593	593	13
chrm	594	594	12237			chrm	594	594	155261			chrm	594	594	136			chrm	594	594	33			chrm	594	594	13
chrm	595	595	12161			chrm	595	595	155115			chrm	595	595	136			chrm	595	595	34			chrm	595	595	12
chrm	596	596	12126			chrm	596	596	154879			chrm	596	596	136			chrm	596	596	34			chrm	596	596	12
chrm	597	597	12143			chrm	597	597	154634			chrm	597	597	136			chrm	597	597	34			chrm	597	597	13
chrm	598	598	12129			chrm	598	598	155090			chrm	598	598	136			chrm	598	598	34			chrm	598	598	13
chrm	599	599	12394			chrm	599	599	155595			chrm	599	599	136			chrm	599	599	34			chrm	599	599	13
chrm	600	600	12318			chrm	600	600	155716			chrm	600	600	136			chrm	600	600	34			chrm	600	600	13
chrm	601	601	12423			chrm	601	601	155592			chrm	601	601	136			chrm	601	601	34			chrm	601	601	13
chrm	602	602	12407			chrm	602	602	155709			chrm	602	602	136			chrm	602	602	34			chrm	602	602	13
chrm	603	603	12272			chrm	603	603	155561			chrm	603	603	136			chrm	603	603	34			chrm	603	603	13
chrm	604	604	12295			chrm	604	604	155636			chrm	604	604	135			chrm	604	604	34			chrm	604	604	13
chrm	605	605	12302			chrm	605	605	155606			chrm	605	605	135			chrm	605	605	33			chrm	605	605	13
chrm	606	606	12333			chrm	606	606	155510			chrm	606	606	135			chrm	606	606	34			chrm	606	606	13
chrm	607	607	12424			chrm	607	607	155683			chrm	607	607	134			chrm	607	607	33			chrm	607	607	13
chrm	608	608	12286			chrm	608	608	155428			chrm	608	608	135			chrm	608	608	31			chrm	608	608	13
chrm	609	609	12317			chrm	609	609	155349			chrm	609	609	136			chrm	609	609	32			chrm	609	609	13
chrm	610	610	12126			chrm	610	610	155362			chrm	610	610	136			chrm	610	610	32			chrm	610	610	13
chrm	611	611	12092			chrm	611	611	155197			chrm	611	611	136			chrm	611	611	34			chrm	611	611	13
chrm	612	612	12201			chrm	612	612	153894			chrm	612	612	132			chrm	612	612	34			chrm	612	612	13
chrm	613	613	12273			chrm	613	613	155385			chrm	613	613	135			chrm	613	613	34			chrm	613	613	13
chrm	614	614	12304			chrm	614	614	155630			chrm	614	614	135			chrm	614	614	34			chrm	614	614	13
chrm	615	615	12384			chrm	615	615	155510			chrm	615	615	135			chrm	615	615	34			chrm	615	615	13
chrm	616	616	12237			chrm	616	616	155267			chrm	616	616	135			chrm	616	616	34			chrm	616	616	13
chrm	617	617	12335			chrm	617	617	155354			chrm	617	617	135			chrm	617	617	34			chrm	617	617	13
chrm	618	618	12224			chrm	618	618	152522			chrm	618	618	134			chrm	618	618	33			chrm	618	618	13
chrm	619	619	12144			chrm	619	619	154498			chrm	619	619	136			chrm	619	619	34			chrm	619	619	13
chrm	620	620	12186			chrm	620	620	155081			chrm	620	620	135			chrm	620	620	34			chrm	620	620	13
chrm	621	621	12153			chrm	621	621	151427			chrm	621	621	130			chrm	621	621	33			chrm	621	621	11
chrm	622	622	12207			chrm	622	622	148710			chrm	622	622	127			chrm	622	622	33			chrm	622	622	12
chrm	623	623	12235			chrm	623	623	154488			chrm	623	623	135			chrm	623	623	34			chrm	623	623	13
chrm	624	624	11987			chrm	624	624	154141			chrm	624	624	134			chrm	624	624	33			chrm	624	624	13
chrm	625	625	12161			chrm	625	625	154236			chrm	625	625	134			chrm	625	625	34			chrm	625	625	13
chrm	626	626	12346			chrm	626	626	155236			chrm	626	626	136			chrm	626	626	34			chrm	626	626	13
chrm	627	627	12599			chrm	627	627	154696			chrm	627	627	136			chrm	627	627	33			chrm	627	627	13
chrm	628	628	12600			chrm	628	628	153929			chrm	628	628	136			chrm	628	628	33			chrm	628	628	13
chrm	629	629	12534			chrm	629	629	155016			chrm	629	629	136			chrm	629	629	34			chrm	629	629	13
chrm	630	630	12715			chrm	630	630	154003			chrm	630	630	135			chrm	630	630	32			chrm	630	630	13
chrm	631	631	12839			chrm	631	631	154856			chrm	631	631	135			chrm	631	631	32			chrm	631	631	13
chrm	632	632	12903			chrm	632	632	155489			chrm	632	632	136			chrm	632	632	33			chrm	632	632	13
chrm	633	633	12891			chrm	633	633	155061			chrm	633	633	136			chrm	633	633	34			chrm	633	633	12
chrm	634	634	12728			chrm	634	634	154779			chrm	634	634	135			chrm	634	634	33			chrm	634	634	13
chrm	635	635	12565			chrm	635	635	155102			chrm	635	635	135			chrm	635	635	33			chrm	635	635	12
chrm	636	636	12429			chrm	636	636	155329			chrm	636	636	135			chrm	636	636	34			chrm	636	636	13
chrm	637	637	12500			chrm	637	637	153250			chrm	637	637	128			chrm	637	637	33			chrm	637	637	13
chrm	638	638	12516			chrm	638	638	155428			chrm	638	638	135			chrm	638	638	34			chrm	638	638	13
chrm	639	639	12290			chrm	639	639	155791			chrm	639	639	136			chrm	639	639	34			chrm	639	639	13
chrm	640	640	12179			chrm	640	640	155771			chrm	640	640	136			chrm	640	640	34			chrm	640	640	13
chrm	641	641	12121			chrm	641	641	155700			chrm	641	641	136			chrm	641	641	34			chrm	641	641	13
chrm	642	642	12171			chrm	642	642	155708			chrm	642	642	136			chrm	642	642	34			chrm	642	642	13
chrm	643	643	12286			chrm	643	643	155114			chrm	643	643	134			chrm	643	643	33			chrm	643	643	12
chrm	644	644	12252			chrm	644	644	155691			chrm	644	644	135			chrm	644	644	34			chrm	644	644	13
chrm	645	645	12236			chrm	645	645	155758			chrm	645	645	135			chrm	645	645	34			chrm	645	645	13
chrm	646	646	12305			chrm	646	646	155747			chrm	646	646	135			chrm	646	646	34			chrm	646	646	13
chrm	647	647	12280			chrm	647	647	155360			chrm	647	647	135			chrm	647	647	34			chrm	647	647	13
chrm	648	648	12320			chrm	648	648	155715			chrm	648	648	136			chrm	648	648	34			chrm	648	648	13
chrm	649	649	12409			chrm	649	649	155653			chrm	649	649	136			chrm	649	649	34			chrm	649	649	13
chrm	650	650	12437			chrm	650	650	155531			chrm	650	650	136			chrm	650	650	34			chrm	650	650	13
chrm	651	651	12428			chrm	651	651	155480			chrm	651	651	136			chrm	651	651	34			chrm	651	651	13
chrm	652	652	12597			chrm	652	652	155409			chrm	652	652	136			chrm	652	652	34			chrm	652	652	13
chrm	653	653	12768			chrm	653	653	155548			chrm	653	653	136			chrm	653	653	34			chrm	653	653	13
chrm	654	654	12509			chrm	654	654	154993			chrm	654	654	135			chrm	654	654	34			chrm	654	654	13
chrm	655	655	12484			chrm	655	655	155614			chrm	655	655	136			chrm	655	655	34			chrm	655	655	13
chrm	656	656	12471			chrm	656	656	155585			chrm	656	656	136			chrm	656	656	34			chrm	656	656	13
chrm	657	657	12470			chrm	657	657	154957			chrm	657	657	135			chrm	657	657	34			chrm	657	657	12
chrm	658	658	12747			chrm	658	658	155545			chrm	658	658	136			chrm	658	658	34			chrm	658	658	13
chrm	659	659	12611			chrm	659	659	155128			chrm	659	659	136			chrm	659	659	34			chrm	659	659	13
chrm	660	660	12677			chrm	660	660	154550			chrm	660	660	134			chrm	660	660	34			chrm	660	660	13
chrm	661	661	12578			chrm	661	661	155365			chrm	661	661	136			chrm	661	661	34			chrm	661	661	13
chrm	662	662	12501			chrm	662	662	155369			chrm	662	662	136			chrm	662	662	34			chrm	662	662	13
chrm	663	663	12382			chrm	663	663	155247			chrm	663	663	136			chrm	663	663	34			chrm	663	663	12
chrm	664	664	12221			chrm	664	664	155584			chrm	664	664	136			chrm	664	664	34			chrm	664	664	13
chrm	665	665	12238			chrm	665	665	155380			chrm	665	665	133			chrm	665	665	33			chrm	665	665	12
chrm	666	666	12254			chrm	666	666	155200			chrm	666	666	135			chrm	666	666	33			chrm	666	666	13
chrm	667	667	11755			chrm	667	667	148470			chrm	667	667	131			chrm	667	667	31			chrm	667	667	12
chrm	668	668	11805			chrm	668	668	153820			chrm	668	668	135			chrm	668	668	32			chrm	668	668	13
chrm	669	669	11715			chrm	669	669	154571			chrm	669	669	135			chrm	669	669	32			chrm	669	669	13
chrm	670	670	11924			chrm	670	670	154092			chrm	670	670	135			chrm	670	670	33			chrm	670	670	13
chrm	671	671	11960			chrm	671	671	154186			chrm	671	671	136			chrm	671	671	34			chrm	671	671	13
chrm	672	672	11957			chrm	672	672	153655			chrm	672	672	135			chrm	672	672	34			chrm	672	672	13
chrm	673	673	11877			chrm	673	673	155090			chrm	673	673	136			chrm	673	673	34			chrm	673	673	13
chrm	674	674	11858			chrm	674	674	155440			chrm	674	674	136			chrm	674	674	34			chrm	674	674	13
chrm	675	675	11765			chrm	675	675	155224			chrm	675	675	136			chrm	675	675	34			chrm	675	675	13
chrm	676	676	11804			chrm	676	676	154319			chrm	676	676	135			chrm	676	676	34			chrm	676	676	13
chrm	677	677	11786			chrm	677	677	154827			chrm	677	677	136			chrm	677	677	34			chrm	677	677	13
chrm	678	678	11623			chrm	678	678	153886			chrm	678	678	132			chrm	678	678	34			chrm	678	678	13
chrm	679	679	11692			chrm	679	679	153997			chrm	679	679	130			chrm	679	679	34			chrm	679	679	13
chrm	680	680	11580			chrm	680	680	152692			chrm	680	680	129			chrm	680	680	33			chrm	680	680	13
chrm	681	681	11767			chrm	681	681	154920			chrm	681	681	133			chrm	681	681	33			chrm	681	681	13
chrm	682	682	11762			chrm	682	682	155221			chrm	682	682	135			chrm	682	682	34			chrm	682	682	13
chrm	683	683	11765			chrm	683	683	153425			chrm	683	683	132			chrm	683	683	32			chrm	683	683	12
chrm	684	684	11656			chrm	684	684	154525			chrm	684	684	135			chrm	684	684	34			chrm	684	684	12
chrm	685	685	11559			chrm	685	685	153539			chrm	685	685	134			chrm	685	685	33			chrm	685	685	12
chrm	686	686	11572			chrm	686	686	154781			chrm	686	686	136			chrm	686	686	34			chrm	686	686	13
chrm	687	687	11722			chrm	687	687	155030			chrm	687	687	134			chrm	687	687	34			chrm	687	687	13
chrm	688	688	11668			chrm	688	688	154097			chrm	688	688	132			chrm	688	688	33			chrm	688	688	12
chrm	689	689	11692			chrm	689	689	153535			chrm	689	689	133			chrm	689	689	33			chrm	689	689	12
chrm	690	690	11567			chrm	690	690	155302			chrm	690	690	136			chrm	690	690	33			chrm	690	690	13
chrm	691	691	11449			chrm	691	691	153769			chrm	691	691	133			chrm	691	691	33			chrm	691	691	13
chrm	692	692	11496			chrm	692	692	154203			chrm	692	692	131			chrm	692	692	34			chrm	692	692	13
chrm	693	693	11510			chrm	693	693	155397			chrm	693	693	135			chrm	693	693	34			chrm	693	693	13
chrm	694	694	11642			chrm	694	694	155429			chrm	694	694	135			chrm	694	694	34			chrm	694	694	13
chrm	695	695	11565			chrm	695	695	154699			chrm	695	695	134			chrm	695	695	34			chrm	695	695	13
chrm	696	696	11465			chrm	696	696	155044			chrm	696	696	136			chrm	696	696	34			chrm	696	696	13
chrm	697	697	11449			chrm	697	697	154014			chrm	697	697	134			chrm	697	697	33			chrm	697	697	13
chrm	698	698	11458			chrm	698	698	152260			chrm	698	698	135			chrm	698	698	32			chrm	698	698	13
chrm	699	699	11522			chrm	699	699	153436			chrm	699	699	135			chrm	699	699	33			chrm	699	699	13
chrm	700	700	11544			chrm	700	700	153813			chrm	700	700	136			chrm	700	700	33			chrm	700	700	13
chrm	701	701	11438			chrm	701	701	154551			chrm	701	701	134			chrm	701	701	34			chrm	701	701	13
chrm	702	702	11402			chrm	702	702	155313			chrm	702	702	136			chrm	702	702	34			chrm	702	702	13
chrm	703	703	11349			chrm	703	703	155400			chrm	703	703	136			chrm	703	703	34			chrm	703	703	13
chrm	704	704	11456			chrm	704	704	155486			chrm	704	704	136			chrm	704	704	34			chrm	704	704	13
chrm	705	705	11500			chrm	705	705	151509			chrm	705	705	131			chrm	705	705	34			chrm	705	705	13
chrm	706	706	11482			chrm	706	706	154442			chrm	706	706	135			chrm	706	706	34			chrm	706	706	13
chrm	707	707	11501			chrm	707	707	155633			chrm	707	707	136			chrm	707	707	34			chrm	707	707	13
chrm	708	708	11313			chrm	708	708	155575			chrm	708	708	136			chrm	708	708	34			chrm	708	708	13
chrm	709	709	11422			chrm	709	709	155318			chrm	709	709	136			chrm	709	709	34			chrm	709	709	13
chrm	710	710	11413			chrm	710	710	154432			chrm	710	710	132			chrm	710	710	34			chrm	710	710	13
chrm	711	711	11401			chrm	711	711	155622			chrm	711	711	135			chrm	711	711	34			chrm	711	711	12
chrm	712	712	11459			chrm	712	712	153888			chrm	712	712	133			chrm	712	712	34			chrm	712	712	12
chrm	713	713	11639			chrm	713	713	155421			chrm	713	713	135			chrm	713	713	34			chrm	713	713	12
chrm	714	714	11716			chrm	714	714	155565			chrm	714	714	135			chrm	714	714	34			chrm	714	714	13
chrm	715	715	11852			chrm	715	715	154224			chrm	715	715	135			chrm	715	715	32			chrm	715	715	13
chrm	716	716	11798			chrm	716	716	155482			chrm	716	716	136			chrm	716	716	34			chrm	716	716	13
chrm	717	717	11889			chrm	717	717	155155			chrm	717	717	136			chrm	717	717	34			chrm	717	717	13
chrm	718	718	11986			chrm	718	718	155155			chrm	718	718	135			chrm	718	718	34			chrm	718	718	13
chrm	719	719	12008			chrm	719	719	155233			chrm	719	719	136			chrm	719	719	34			chrm	719	719	13
chrm	720	720	11970			chrm	720	720	154471			chrm	720	720	133			chrm	720	720	34			chrm	720	720	13
chrm	721	721	11842			chrm	721	721	155654			chrm	721	721	136			chrm	721	721	34			chrm	721	721	13
chrm	722	722	11800			chrm	722	722	154939			chrm	722	722	134			chrm	722	722	34			chrm	722	722	13
chrm	723	723	11749			chrm	723	723	155648			chrm	723	723	135			chrm	723	723	34			chrm	723	723	13
chrm	724	724	11947			chrm	724	724	152392			chrm	724	724	130			chrm	724	724	34			chrm	724	724	12
chrm	725	725	12306			chrm	725	725	155269			chrm	725	725	136			chrm	725	725	34			chrm	725	725	13
chrm	726	726	12364			chrm	726	726	152613			chrm	726	726	133			chrm	726	726	34			chrm	726	726	13
chrm	727	727	12205			chrm	727	727	152182			chrm	727	727	133			chrm	727	727	34			chrm	727	727	13
chrm	728	728	12118			chrm	728	728	154187			chrm	728	728	136			chrm	728	728	34			chrm	728	728	13
chrm	729	729	12109			chrm	729	729	154427			chrm	729	729	136			chrm	729	729	34			chrm	729	729	13
chrm	730	730	12157			chrm	730	730	154385			chrm	730	730	136			chrm	730	730	33			chrm	730	730	13
chrm	731	731	12168			chrm	731	731	155663			chrm	731	731	136			chrm	731	731	34			chrm	731	731	13
chrm	732	732	12067			chrm	732	732	155679			chrm	732	732	136			chrm	732	732	34			chrm	732	732	13
chrm	733	733	11997			chrm	733	733	155689			chrm	733	733	136			chrm	733	733	34			chrm	733	733	13
chrm	734	734	11975			chrm	734	734	155138			chrm	734	734	135			chrm	734	734	34			chrm	734	734	13
chrm	735	735	11803			chrm	735	735	155437			chrm	735	735	135			chrm	735	735	33			chrm	735	735	13
chrm	736	736	11741			chrm	736	736	155275			chrm	736	736	135			chrm	736	736	34			chrm	736	736	13
chrm	737	737	11585			chrm	737	737	155758			chrm	737	737	136			chrm	737	737	34			chrm	737	737	13
chrm	738	738	11584			chrm	738	738	155476			chrm	738	738	136			chrm	738	738	34			chrm	738	738	13
chrm	739	739	11566			chrm	739	739	155231			chrm	739	739	136			chrm	739	739	34			chrm	739	739	13
chrm	740	740	11654			chrm	740	740	155127			chrm	740	740	136			chrm	740	740	34			chrm	740	740	13
chrm	741	741	11753			chrm	741	741	155618			chrm	741	741	136			chrm	741	741	34			chrm	741	741	13
chrm	742	742	11725			chrm	742	742	155709			chrm	742	742	136			chrm	742	742	34			chrm	742	742	13
chrm	743	743	11770			chrm	743	743	155168			chrm	743	743	136			chrm	743	743	34			chrm	743	743	13
chrm	744	744	11768			chrm	744	744	153277			chrm	744	744	135			chrm	744	744	34			chrm	744	744	13
chrm	745	745	11672			chrm	745	745	155567			chrm	745	745	136			chrm	745	745	34			chrm	745	745	13
chrm	746	746	11673			chrm	746	746	155759			chrm	746	746	136			chrm	746	746	34			chrm	746	746	13
chrm	747	747	11713			chrm	747	747	155751			chrm	747	747	136			chrm	747	747	34			chrm	747	747	13
chrm	748	748	11695			chrm	748	748	155703			chrm	748	748	136			chrm	748	748	34			chrm	748	748	13
chrm	749	749	11761			chrm	749	749	155759			chrm	749	749	136			chrm	749	749	34			chrm	749	749	13
chrm	750	750	11484			chrm	750	750	153652			chrm	750	750	135			chrm	750	750	34			chrm	750	750	13
chrm	751	751	11635			chrm	751	751	155279			chrm	751	751	136			chrm	751	751	34			chrm	751	751	13
chrm	752	752	11545			chrm	752	752	155057			chrm	752	752	136			chrm	752	752	34			chrm	752	752	13
chrm	753	753	11520			chrm	753	753	153001			chrm	753	753	134			chrm	753	753	33			chrm	753	753	13
chrm	754	754	11666			chrm	754	754	155283			chrm	754	754	136			chrm	754	754	34			chrm	754	754	13
chrm	755	755	11797			chrm	755	755	154449			chrm	755	755	136			chrm	755	755	34			chrm	755	755	13
chrm	756	756	11858			chrm	756	756	155360			chrm	756	756	135			chrm	756	756	34			chrm	756	756	13
chrm	757	757	11905			chrm	757	757	155167			chrm	757	757	135			chrm	757	757	34			chrm	757	757	13
chrm	758	758	11867			chrm	758	758	155052			chrm	758	758	134			chrm	758	758	34			chrm	758	758	13
chrm	759	759	11850			chrm	759	759	154718			chrm	759	759	134			chrm	759	759	34			chrm	759	759	12
chrm	760	760	11872			chrm	760	760	148257			chrm	760	760	129			chrm	760	760	33			chrm	760	760	10
chrm	761	761	11903			chrm	761	761	155245			chrm	761	761	135			chrm	761	761	34			chrm	761	761	12
chrm	762	762	12049			chrm	762	762	154875			chrm	762	762	134			chrm	762	762	34			chrm	762	762	13
chrm	763	763	11898			chrm	763	763	154731			chrm	763	763	135			chrm	763	763	33			chrm	763	763	13
chrm	764	764	11846			chrm	764	764	155239			chrm	764	764	136			chrm	764	764	33			chrm	764	764	13
chrm	765	765	11867			chrm	765	765	154172			chrm	765	765	134			chrm	765	765	34			chrm	765	765	13
chrm	766	766	11915			chrm	766	766	153398			chrm	766	766	134			chrm	766	766	34			chrm	766	766	13
chrm	767	767	12235			chrm	767	767	155016			chrm	767	767	136			chrm	767	767	34			chrm	767	767	13
chrm	768	768	12112			chrm	768	768	155531			chrm	768	768	136			chrm	768	768	33			chrm	768	768	13
chrm	769	769	12244			chrm	769	769	155522			chrm	769	769	136			chrm	769	769	34			chrm	769	769	13
chrm	770	770	12243			chrm	770	770	155545			chrm	770	770	136			chrm	770	770	34			chrm	770	770	13
chrm	771	771	12177			chrm	771	771	155492			chrm	771	771	136			chrm	771	771	34			chrm	771	771	13
chrm	772	772	12410			chrm	772	772	155697			chrm	772	772	136			chrm	772	772	34			chrm	772	772	13
chrm	773	773	12360			chrm	773	773	155590			chrm	773	773	136			chrm	773	773	34			chrm	773	773	13
chrm	774	774	12330			chrm	774	774	155170			chrm	774	774	135			chrm	774	774	34			chrm	774	774	12
chrm	775	775	12344			chrm	775	775	155048			chrm	775	775	136			chrm	775	775	34			chrm	775	775	13
chrm	776	776	12084			chrm	776	776	155724			chrm	776	776	136			chrm	776	776	34			chrm	776	776	13
chrm	777	777	12078			chrm	777	777	155404			chrm	777	777	135			chrm	777	777	34			chrm	777	777	13
chrm	778	778	11876			chrm	778	778	154590			chrm	778	778	136			chrm	778	778	34			chrm	778	778	13
chrm	779	779	11881			chrm	779	779	155473			chrm	779	779	135			chrm	779	779	34			chrm	779	779	13
chrm	780	780	11968			chrm	780	780	154892			chrm	780	780	136			chrm	780	780	34			chrm	780	780	13
chrm	781	781	11781			chrm	781	781	155090			chrm	781	781	135			chrm	781	781	33			chrm	781	781	13
chrm	782	782	11739			chrm	782	782	155634			chrm	782	782	136			chrm	782	782	34			chrm	782	782	13
chrm	783	783	11652			chrm	783	783	155749			chrm	783	783	136			chrm	783	783	34			chrm	783	783	13
chrm	784	784	11724			chrm	784	784	155579			chrm	784	784	136			chrm	784	784	34			chrm	784	784	13
chrm	785	785	11891			chrm	785	785	155402			chrm	785	785	136			chrm	785	785	34			chrm	785	785	13
chrm	786	786	11867			chrm	786	786	154677			chrm	786	786	134			chrm	786	786	34			chrm	786	786	13
chrm	787	787	11868			chrm	787	787	155448			chrm	787	787	136			chrm	787	787	34			chrm	787	787	13
chrm	788	788	11723			chrm	788	788	151465			chrm	788	788	134			chrm	788	788	33			chrm	788	788	13
chrm	789	789	11720			chrm	789	789	155400			chrm	789	789	135			chrm	789	789	34			chrm	789	789	13
chrm	790	790	11813			chrm	790	790	155191			chrm	790	790	134			chrm	790	790	34			chrm	790	790	13
chrm	791	791	12263			chrm	791	791	154775			chrm	791	791	131			chrm	791	791	34			chrm	791	791	13
chrm	792	792	12264			chrm	792	792	155287			chrm	792	792	134			chrm	792	792	34			chrm	792	792	13
chrm	793	793	12277			chrm	793	793	155461			chrm	793	793	136			chrm	793	793	34			chrm	793	793	13
chrm	794	794	12203			chrm	794	794	155260			chrm	794	794	135			chrm	794	794	34			chrm	794	794	13
chrm	795	795	12337			chrm	795	795	154768			chrm	795	795	135			chrm	795	795	34			chrm	795	795	13
chrm	796	796	12442			chrm	796	796	154602			chrm	796	796	135			chrm	796	796	34			chrm	796	796	13
chrm	797	797	12415			chrm	797	797	154524			chrm	797	797	134			chrm	797	797	34			chrm	797	797	13
chrm	798	798	12379			chrm	798	798	154936			chrm	798	798	135			chrm	798	798	33			chrm	798	798	13
chrm	799	799	12301			chrm	799	799	154869			chrm	799	799	135			chrm	799	799	33			chrm	799	799	13
chrm	800	800	12120			chrm	800	800	155318			chrm	800	800	133			chrm	800	800	33			chrm	800	800	13
chrm	801	801	12126			chrm	801	801	154874			chrm	801	801	133			chrm	801	801	33			chrm	801	801	13
chrm	802	802	12254			chrm	802	802	153169			chrm	802	802	130			chrm	802	802	33			chrm	802	802	13
chrm	803	803	12253			chrm	803	803	154747			chrm	803	803	133			chrm	803	803	34			chrm	803	803	13
chrm	804	804	12142			chrm	804	804	155548			chrm	804	804	134			chrm	804	804	34			chrm	804	804	13
chrm	805	805	12133			chrm	805	805	155685			chrm	805	805	136			chrm	805	805	34			chrm	805	805	13
chrm	806	806	12103			chrm	806	806	155636			chrm	806	806	135			chrm	806	806	34			chrm	806	806	13
chrm	807	807	12137			chrm	807	807	155537			chrm	807	807	135			chrm	807	807	34			chrm	807	807	13
chrm	808	808	12198			chrm	808	808	155402			chrm	808	808	136			chrm	808	808	34			chrm	808	808	13
chrm	809	809	11966			chrm	809	809	149509			chrm	809	809	133			chrm	809	809	33			chrm	809	809	12
chrm	810	810	12107			chrm	810	810	155439			chrm	810	810	134			chrm	810	810	34			chrm	810	810	13
chrm	811	811	12036			chrm	811	811	155296			chrm	811	811	135			chrm	811	811	34			chrm	811	811	13
chrm	812	812	12177			chrm	812	812	153697			chrm	812	812	134			chrm	812	812	34			chrm	812	812	13
chrm	813	813	12183			chrm	813	813	155233			chrm	813	813	135			chrm	813	813	34			chrm	813	813	13
chrm	814	814	12192			chrm	814	814	155378			chrm	814	814	135			chrm	814	814	34			chrm	814	814	13
chrm	815	815	12266			chrm	815	815	154810			chrm	815	815	135			chrm	815	815	34			chrm	815	815	13
chrm	816	816	12199			chrm	816	816	155352			chrm	816	816	136			chrm	816	816	34			chrm	816	816	13
chrm	817	817	12210			chrm	817	817	155042			chrm	817	817	136			chrm	817	817	34			chrm	817	817	13
chrm	818	818	12326			chrm	818	818	155383			chrm	818	818	136			chrm	818	818	34			chrm	818	818	13
chrm	819	819	12217			chrm	819	819	155369			chrm	819	819	136			chrm	819	819	34			chrm	819	819	13
chrm	820	820	12411			chrm	820	820	155157			chrm	820	820	135			chrm	820	820	34			chrm	820	820	13
chrm	821	821	12152			chrm	821	821	155339			chrm	821	821	135			chrm	821	821	34			chrm	821	821	13
chrm	822	822	12313			chrm	822	822	155421			chrm	822	822	135			chrm	822	822	34			chrm	822	822	13
chrm	823	823	12362			chrm	823	823	155644			chrm	823	823	135			chrm	823	823	34			chrm	823	823	13
chrm	824	824	12308			chrm	824	824	155396			chrm	824	824	135			chrm	824	824	34			chrm	824	824	13
chrm	825	825	12310			chrm	825	825	155655			chrm	825	825	135			chrm	825	825	34			chrm	825	825	13
chrm	826	826	12239			chrm	826	826	155509			chrm	826	826	135			chrm	826	826	34			chrm	826	826	13
chrm	827	827	12348			chrm	827	827	155686			chrm	827	827	135			chrm	827	827	33			chrm	827	827	13
chrm	828	828	12345			chrm	828	828	155634			chrm	828	828	136			chrm	828	828	33			chrm	828	828	13
chrm	829	829	12457			chrm	829	829	155737			chrm	829	829	136			chrm	829	829	34			chrm	829	829	13
chrm	830	830	12344			chrm	830	830	153418			chrm	830	830	135			chrm	830	830	33			chrm	830	830	13
chrm	831	831	12197			chrm	831	831	155167			chrm	831	831	136			chrm	831	831	34			chrm	831	831	13
chrm	832	832	12015			chrm	832	832	155448			chrm	832	832	136			chrm	832	832	34			chrm	832	832	13
chrm	833	833	12017			chrm	833	833	155478			chrm	833	833	135			chrm	833	833	34			chrm	833	833	13
chrm	834	834	12067			chrm	834	834	155051			chrm	834	834	134			chrm	834	834	34			chrm	834	834	13
chrm	835	835	12071			chrm	835	835	155562			chrm	835	835	135			chrm	835	835	34			chrm	835	835	12
chrm	836	836	11982			chrm	836	836	155425			chrm	836	836	136			chrm	836	836	34			chrm	836	836	12
chrm	837	837	11808			chrm	837	837	155643			chrm	837	837	136			chrm	837	837	33			chrm	837	837	13
chrm	838	838	11624			chrm	838	838	155511			chrm	838	838	136			chrm	838	838	33			chrm	838	838	13
chrm	839	839	11742			chrm	839	839	155325			chrm	839	839	136			chrm	839	839	33			chrm	839	839	13
chrm	840	840	11725			chrm	840	840	155557			chrm	840	840	136			chrm	840	840	33			chrm	840	840	13
chrm	841	841	11739			chrm	841	841	155575			chrm	841	841	136			chrm	841	841	33			chrm	841	841	13
chrm	842	842	11694			chrm	842	842	155583			chrm	842	842	136			chrm	842	842	33			chrm	842	842	13
chrm	843	843	11579			chrm	843	843	154788			chrm	843	843	135			chrm	843	843	34			chrm	843	843	13
chrm	844	844	11584			chrm	844	844	155374			chrm	844	844	135			chrm	844	844	33			chrm	844	844	12
chrm	845	845	11482			chrm	845	845	155606			chrm	845	845	136			chrm	845	845	32			chrm	845	845	13
chrm	846	846	11491			chrm	846	846	155654			chrm	846	846	136			chrm	846	846	33			chrm	846	846	13
chrm	847	847	11483			chrm	847	847	155231			chrm	847	847	136			chrm	847	847	33			chrm	847	847	13
chrm	848	848	11468			chrm	848	848	154824			chrm	848	848	136			chrm	848	848	33			chrm	848	848	12
chrm	849	849	11477			chrm	849	849	155492			chrm	849	849	136			chrm	849	849	33			chrm	849	849	13
chrm	850	850	11452			chrm	850	850	155494			chrm	850	850	136			chrm	850	850	33			chrm	850	850	13
chrm	851	851	11409			chrm	851	851	155039			chrm	851	851	135			chrm	851	851	34			chrm	851	851	13
chrm	852	852	11416			chrm	852	852	155367			chrm	852	852	136			chrm	852	852	34			chrm	852	852	13
chrm	853	853	11404			chrm	853	853	154868			chrm	853	853	136			chrm	853	853	34			chrm	853	853	13
chrm	854	854	11385			chrm	854	854	155140			chrm	854	854	136			chrm	854	854	34			chrm	854	854	13
chrm	855	855	11585			chrm	855	855	152771			chrm	855	855	132			chrm	855	855	34			chrm	855	855	13
chrm	856	856	11582			chrm	856	856	155363			chrm	856	856	136			chrm	856	856	34			chrm	856	856	13
chrm	857	857	11833			chrm	857	857	154493			chrm	857	857	136			chrm	857	857	34			chrm	857	857	13
chrm	858	858	11766			chrm	858	858	154521			chrm	858	858	135			chrm	858	858	34			chrm	858	858	13
chrm	859	859	11728			chrm	859	859	154197			chrm	859	859	135			chrm	859	859	34			chrm	859	859	13
chrm	860	860	11820			chrm	860	860	153353			chrm	860	860	134			chrm	860	860	34			chrm	860	860	13
chrm	861	861	11878			chrm	861	861	155195			chrm	861	861	136			chrm	861	861	34			chrm	861	861	13
chrm	862	862	11930			chrm	862	862	153879			chrm	862	862	132			chrm	862	862	34			chrm	862	862	12
chrm	863	863	11878			chrm	863	863	154793			chrm	863	863	135			chrm	863	863	33			chrm	863	863	12
chrm	864	864	11588			chrm	864	864	155175			chrm	864	864	136			chrm	864	864	34			chrm	864	864	13
chrm	865	865	11494			chrm	865	865	155323			chrm	865	865	136			chrm	865	865	34			chrm	865	865	13
chrm	866	866	11561			chrm	866	866	155382			chrm	866	866	136			chrm	866	866	33			chrm	866	866	13
chrm	867	867	11985			chrm	867	867	153202			chrm	867	867	136			chrm	867	867	32			chrm	867	867	12
chrm	868	868	11878			chrm	868	868	155423			chrm	868	868	135			chrm	868	868	34			chrm	868	868	13
chrm	869	869	11575			chrm	869	869	155699			chrm	869	869	135			chrm	869	869	34			chrm	869	869	13
chrm	870	870	11604			chrm	870	870	155738			chrm	870	870	135			chrm	870	870	34			chrm	870	870	13
chrm	871	871	11641			chrm	871	871	155533			chrm	871	871	135			chrm	871	871	34			chrm	871	871	13
chrm	872	872	11733			chrm	872	872	154764			chrm	872	872	135			chrm	872	872	34			chrm	872	872	13
chrm	873	873	11735			chrm	873	873	155506			chrm	873	873	136			chrm	873	873	34			chrm	873	873	13
chrm	874	874	11706			chrm	874	874	155436			chrm	874	874	136			chrm	874	874	34			chrm	874	874	13
chrm	875	875	11515			chrm	875	875	155174			chrm	875	875	136			chrm	875	875	34			chrm	875	875	13
chrm	876	876	11217			chrm	876	876	155357			chrm	876	876	136			chrm	876	876	34			chrm	876	876	13
chrm	877	877	11138			chrm	877	877	154841			chrm	877	877	136			chrm	877	877	33			chrm	877	877	13
chrm	878	878	11214			chrm	878	878	155302			chrm	878	878	135			chrm	878	878	34			chrm	878	878	13
chrm	879	879	11138			chrm	879	879	155383			chrm	879	879	134			chrm	879	879	33			chrm	879	879	13
chrm	880	880	11158			chrm	880	880	154180			chrm	880	880	135			chrm	880	880	33			chrm	880	880	13
chrm	881	881	11011			chrm	881	881	155185			chrm	881	881	136			chrm	881	881	33			chrm	881	881	13
chrm	882	882	11086			chrm	882	882	155432			chrm	882	882	136			chrm	882	882	34			chrm	882	882	13
chrm	883	883	11111			chrm	883	883	151332			chrm	883	883	134			chrm	883	883	33			chrm	883	883	13
chrm	884	884	11107			chrm	884	884	155300			chrm	884	884	136			chrm	884	884	34			chrm	884	884	13
chrm	885	885	11099			chrm	885	885	154881			chrm	885	885	136			chrm	885	885	34			chrm	885	885	13
chrm	886	886	10980			chrm	886	886	153928			chrm	886	886	134			chrm	886	886	33			chrm	886	886	13
chrm	887	887	11020			chrm	887	887	155095			chrm	887	887	135			chrm	887	887	33			chrm	887	887	13
chrm	888	888	11176			chrm	888	888	154867			chrm	888	888	136			chrm	888	888	34			chrm	888	888	13
chrm	889	889	11260			chrm	889	889	154271			chrm	889	889	136			chrm	889	889	34			chrm	889	889	13
chrm	890	890	11276			chrm	890	890	154206			chrm	890	890	136			chrm	890	890	34			chrm	890	890	13
chrm	891	891	11183			chrm	891	891	155087			chrm	891	891	136			chrm	891	891	34			chrm	891	891	13
chrm	892	892	11166			chrm	892	892	155242			chrm	892	892	136			chrm	892	892	34			chrm	892	892	13
chrm	893	893	11314			chrm	893	893	154993			chrm	893	893	136			chrm	893	893	34			chrm	893	893	13
chrm	894	894	11292			chrm	894	894	155422			chrm	894	894	136			chrm	894	894	34			chrm	894	894	13
chrm	895	895	11337			chrm	895	895	155688			chrm	895	895	136			chrm	895	895	34			chrm	895	895	13
chrm	896	896	11244			chrm	896	896	155729			chrm	896	896	136			chrm	896	896	34			chrm	896	896	13
chrm	897	897	11250			chrm	897	897	155250			chrm	897	897	136			chrm	897	897	34			chrm	897	897	13
chrm	898	898	11374			chrm	898	898	155460			chrm	898	898	136			chrm	898	898	34			chrm	898	898	13
chrm	899	899	11374			chrm	899	899	155358			chrm	899	899	136			chrm	899	899	34			chrm	899	899	13
chrm	900	900	11452			chrm	900	900	155656			chrm	900	900	136			chrm	900	900	34			chrm	900	900	13
chrm	901	901	11332			chrm	901	901	155372			chrm	901	901	136			chrm	901	901	34			chrm	901	901	13
chrm	902	902	11430			chrm	902	902	155615			chrm	902	902	136			chrm	902	902	34			chrm	902	902	13
chrm	903	903	11516			chrm	903	903	155513			chrm	903	903	136			chrm	903	903	34			chrm	903	903	13
chrm	904	904	11571			chrm	904	904	154966			chrm	904	904	135			chrm	904	904	34			chrm	904	904	13
chrm	905	905	11487			chrm	905	905	155096			chrm	905	905	136			chrm	905	905	34			chrm	905	905	13
chrm	906	906	11364			chrm	906	906	155592			chrm	906	906	135			chrm	906	906	34			chrm	906	906	13
chrm	907	907	11312			chrm	907	907	155352			chrm	907	907	136			chrm	907	907	34			chrm	907	907	13
chrm	908	908	11578			chrm	908	908	155490			chrm	908	908	136			chrm	908	908	34			chrm	908	908	13
chrm	909	909	11668			chrm	909	909	155178			chrm	909	909	136			chrm	909	909	34			chrm	909	909	13
chrm	910	910	11909			chrm	910	910	155518			chrm	910	910	136			chrm	910	910	34			chrm	910	910	13
chrm	911	911	11840			chrm	911	911	155208			chrm	911	911	136			chrm	911	911	34			chrm	911	911	13
chrm	912	912	11874			chrm	912	912	155718			chrm	912	912	136			chrm	912	912	34			chrm	912	912	13
chrm	913	913	11718			chrm	913	913	155511			chrm	913	913	135			chrm	913	913	34			chrm	913	913	13
chrm	914	914	12041			chrm	914	914	155659			chrm	914	914	135			chrm	914	914	34			chrm	914	914	13
chrm	915	915	12089			chrm	915	915	155033			chrm	915	915	135			chrm	915	915	34			chrm	915	915	13
chrm	916	916	12033			chrm	916	916	155782			chrm	916	916	136			chrm	916	916	34			chrm	916	916	13
chrm	917	917	11923			chrm	917	917	155735			chrm	917	917	136			chrm	917	917	34			chrm	917	917	13
chrm	918	918	11500			chrm	918	918	154334			chrm	918	918	134			chrm	918	918	33			chrm	918	918	13
chrm	919	919	11678			chrm	919	919	155767			chrm	919	919	136			chrm	919	919	34			chrm	919	919	13
chrm	920	920	11747			chrm	920	920	155387			chrm	920	920	136			chrm	920	920	34			chrm	920	920	13
chrm	921	921	11735			chrm	921	921	155595			chrm	921	921	136			chrm	921	921	34			chrm	921	921	13
chrm	922	922	11854			chrm	922	922	155426			chrm	922	922	135			chrm	922	922	34			chrm	922	922	13
chrm	923	923	11615			chrm	923	923	154325			chrm	923	923	135			chrm	923	923	33			chrm	923	923	13
chrm	924	924	11750			chrm	924	924	155018			chrm	924	924	136			chrm	924	924	34			chrm	924	924	13
chrm	925	925	11795			chrm	925	925	154883			chrm	925	925	135			chrm	925	925	34			chrm	925	925	13
chrm	926	926	11796			chrm	926	926	154480			chrm	926	926	133			chrm	926	926	34			chrm	926	926	13
chrm	927	927	11813			chrm	927	927	154459			chrm	927	927	134			chrm	927	927	34			chrm	927	927	13
chrm	928	928	11560			chrm	928	928	153787			chrm	928	928	136			chrm	928	928	32			chrm	928	928	13
chrm	929	929	11509			chrm	929	929	155407			chrm	929	929	136			chrm	929	929	34			chrm	929	929	13
chrm	930	930	11539			chrm	930	930	154817			chrm	930	930	134			chrm	930	930	34			chrm	930	930	13
chrm	931	931	11610			chrm	931	931	153514			chrm	931	931	133			chrm	931	931	34			chrm	931	931	13
chrm	932	932	11607			chrm	932	932	155464			chrm	932	932	136			chrm	932	932	34			chrm	932	932	13
chrm	933	933	11753			chrm	933	933	153747			chrm	933	933	132			chrm	933	933	34			chrm	933	933	13
chrm	934	934	11861			chrm	934	934	155203			chrm	934	934	136			chrm	934	934	33			chrm	934	934	13
chrm	935	935	11870			chrm	935	935	155000			chrm	935	935	136			chrm	935	935	33			chrm	935	935	13
chrm	936	936	11822			chrm	936	936	154261			chrm	936	936	135			chrm	936	936	33			chrm	936	936	13
chrm	937	937	11759			chrm	937	937	154569			chrm	937	937	135			chrm	937	937	33			chrm	937	937	13
chrm	938	938	11870			chrm	938	938	151449			chrm	938	938	134			chrm	938	938	33			chrm	938	938	13
chrm	939	939	11869			chrm	939	939	154184			chrm	939	939	135			chrm	939	939	34			chrm	939	939	13
chrm	940	940	11886			chrm	940	940	154472			chrm	940	940	135			chrm	940	940	34			chrm	940	940	13
chrm	941	941	11937			chrm	941	941	153712			chrm	941	941	134			chrm	941	941	32			chrm	941	941	13
chrm	942	942	11491			chrm	942	942	153934			chrm	942	942	133			chrm	942	942	33			chrm	942	942	13
chrm	943	943	11835			chrm	943	943	152502			chrm	943	943	133			chrm	943	943	33			chrm	943	943	12
chrm	944	944	11783			chrm	944	944	152642			chrm	944	944	134			chrm	944	944	33			chrm	944	944	13
chrm	945	945	12145			chrm	945	945	154626			chrm	945	945	136			chrm	945	945	33			chrm	945	945	13
chrm	946	946	12003			chrm	946	946	150531			chrm	946	946	134			chrm	946	946	32			chrm	946	946	12
chrm	947	947	11891			chrm	947	947	154315			chrm	947	947	135			chrm	947	947	33			chrm	947	947	13
chrm	948	948	11997			chrm	948	948	155161			chrm	948	948	134			chrm	948	948	33			chrm	948	948	13
chrm	949	949	12021			chrm	949	949	154653			chrm	949	949	134			chrm	949	949	34			chrm	949	949	13
chrm	950	950	12272			chrm	950	950	151327			chrm	950	950	129			chrm	950	950	34			chrm	950	950	13
chrm	951	951	12324			chrm	951	951	152590			chrm	951	951	134			chrm	951	951	33			chrm	951	951	13
chrm	952	952	12320			chrm	952	952	154981			chrm	952	952	135			chrm	952	952	34			chrm	952	952	13
chrm	953	953	12203			chrm	953	953	155191			chrm	953	953	135			chrm	953	953	34			chrm	953	953	13
chrm	954	954	12056			chrm	954	954	154940			chrm	954	954	134			chrm	954	954	34			chrm	954	954	13
chrm	955	955	12221			chrm	955	955	155352			chrm	955	955	135			chrm	955	955	34			chrm	955	955	13
chrm	956	956	12556			chrm	956	956	144920			chrm	956	956	127			chrm	956	956	31			chrm	956	956	12
chrm	957	957	12561			chrm	957	957	154135			chrm	957	957	134			chrm	957	957	34			chrm	957	957	13
chrm	958	958	12533			chrm	958	958	155308			chrm	958	958	136			chrm	958	958	34			chrm	958	958	13
chrm	959	959	12438			chrm	959	959	155688			chrm	959	959	136			chrm	959	959	34			chrm	959	959	13
chrm	960	960	12582			chrm	960	960	155664			chrm	960	960	136			chrm	960	960	34			chrm	960	960	13
chrm	961	961	12576			chrm	961	961	155523			chrm	961	961	136			chrm	961	961	33			chrm	961	961	13
chrm	962	962	12761			chrm	962	962	141558			chrm	962	962	119			chrm	962	962	31			chrm	962	962	12
chrm	963	963	12649			chrm	963	963	154892			chrm	963	963	136			chrm	963	963	34			chrm	963	963	13
chrm	964	964	12620			chrm	964	964	155734			chrm	964	964	136			chrm	964	964	34			chrm	964	964	13
chrm	965	965	12645			chrm	965	965	155637			chrm	965	965	136			chrm	965	965	34			chrm	965	965	13
chrm	966	966	12547			chrm	966	966	154615			chrm	966	966	135			chrm	966	966	34			chrm	966	966	13
chrm	967	967	12574			chrm	967	967	155048			chrm	967	967	135			chrm	967	967	34			chrm	967	967	13
chrm	968	968	12513			chrm	968	968	154788			chrm	968	968	135			chrm	968	968	34			chrm	968	968	13
chrm	969	969	12420			chrm	969	969	154784			chrm	969	969	134			chrm	969	969	33			chrm	969	969	13
chrm	970	970	12489			chrm	970	970	155527			chrm	970	970	136			chrm	970	970	34			chrm	970	970	13
chrm	971	971	12461			chrm	971	971	155465			chrm	971	971	136			chrm	971	971	33			chrm	971	971	13
chrm	972	972	12482			chrm	972	972	154061			chrm	972	972	135			chrm	972	972	33			chrm	972	972	13
chrm	973	973	12280			chrm	973	973	154112			chrm	973	973	134			chrm	973	973	33			chrm	973	973	13
chrm	974	974	12216			chrm	974	974	153486			chrm	974	974	136			chrm	974	974	33			chrm	974	974	13
chrm	975	975	12223			chrm	975	975	152852			chrm	975	975	134			chrm	975	975	32			chrm	975	975	13
chrm	976	976	12288			chrm	976	976	155056			chrm	976	976	135			chrm	976	976	33			chrm	976	976	13
chrm	977	977	12300			chrm	977	977	155587			chrm	977	977	136			chrm	977	977	34			chrm	977	977	13
chrm	978	978	12286			chrm	978	978	155625			chrm	978	978	136			chrm	978	978	34			chrm	978	978	13
chrm	979	979	12234			chrm	979	979	155424			chrm	979	979	136			chrm	979	979	34			chrm	979	979	13
chrm	980	980	12071			chrm	980	980	155015			chrm	980	980	134			chrm	980	980	34			chrm	980	980	13
chrm	981	981	12168			chrm	981	981	153798			chrm	981	981	136			chrm	981	981	33			chrm	981	981	13
chrm	982	982	12148			chrm	982	982	155679			chrm	982	982	136			chrm	982	982	34			chrm	982	982	13
chrm	983	983	12195			chrm	983	983	153534			chrm	983	983	134			chrm	983	983	34			chrm	983	983	13
chrm	984	984	12181			chrm	984	984	155542			chrm	984	984	135			chrm	984	984	34			chrm	984	984	13
chrm	985	985	12090			chrm	985	985	155010			chrm	985	985	134			chrm	985	985	33			chrm	985	985	13
chrm	986	986	12162			chrm	986	986	152938			chrm	986	986	133			chrm	986	986	34			chrm	986	986	13
chrm	987	987	12124			chrm	987	987	154617			chrm	987	987	135			chrm	987	987	34			chrm	987	987	13
chrm	988	988	12186			chrm	988	988	153047			chrm	988	988	134			chrm	988	988	34			chrm	988	988	13
chrm	989	989	12181			chrm	989	989	151895			chrm	989	989	133			chrm	989	989	34			chrm	989	989	13
chrm	990	990	12041			chrm	990	990	152948			chrm	990	990	134			chrm	990	990	34			chrm	990	990	13
chrm	991	991	12254			chrm	991	991	154491			chrm	991	991	133			chrm	991	991	33			chrm	991	991	13
chrm	992	992	12233			chrm	992	992	153693			chrm	992	992	134			chrm	992	992	33			chrm	992	992	13
chrm	993	993	12383			chrm	993	993	143298			chrm	993	993	131			chrm	993	993	28			chrm	993	993	12
chrm	994	994	12383			chrm	994	994	151248			chrm	994	994	136			chrm	994	994	32			chrm	994	994	12
chrm	995	995	12361			chrm	995	995	154402			chrm	995	995	136			chrm	995	995	33			chrm	995	995	13
chrm	996	996	12459			chrm	996	996	155326			chrm	996	996	136			chrm	996	996	33			chrm	996	996	13
chrm	997	997	12385			chrm	997	997	155109			chrm	997	997	136			chrm	997	997	34			chrm	997	997	13
chrm	998	998	12384			chrm	998	998	154906			chrm	998	998	136			chrm	998	998	34			chrm	998	998	13
chrm	999	999	12478			chrm	999	999	154405			chrm	999	999	136			chrm	999	999	34			chrm	999	999	13
chrm	1000	1000	12449			chrm	1000	1000	154909			chrm	1000	1000	136			chrm	1000	1000	33			chrm	1000	1000	13
chrm	1001	1001	12584			chrm	1001	1001	153664			chrm	1001	1001	136			chrm	1001	1001	33			chrm	1001	1001	13
chrm	1002	1002	12555			chrm	1002	1002	155570			chrm	1002	1002	136			chrm	1002	1002	34			chrm	1002	1002	13
chrm	1003	1003	12632			chrm	1003	1003	155566			chrm	1003	1003	136			chrm	1003	1003	34			chrm	1003	1003	13
chrm	1004	1004	12638			chrm	1004	1004	154866			chrm	1004	1004	135			chrm	1004	1004	33			chrm	1004	1004	12
chrm	1005	1005	12659			chrm	1005	1005	154718			chrm	1005	1005	133			chrm	1005	1005	34			chrm	1005	1005	13
chrm	1006	1006	12421			chrm	1006	1006	155244			chrm	1006	1006	135			chrm	1006	1006	34			chrm	1006	1006	13
chrm	1007	1007	12350			chrm	1007	1007	154526			chrm	1007	1007	134			chrm	1007	1007	34			chrm	1007	1007	12
chrm	1008	1008	12237			chrm	1008	1008	154661			chrm	1008	1008	134			chrm	1008	1008	32			chrm	1008	1008	13
chrm	1009	1009	12250			chrm	1009	1009	154716			chrm	1009	1009	134			chrm	1009	1009	33			chrm	1009	1009	13
chrm	1010	1010	12242			chrm	1010	1010	155119			chrm	1010	1010	136			chrm	1010	1010	34			chrm	1010	1010	13
chrm	1011	1011	12093			chrm	1011	1011	155039			chrm	1011	1011	136			chrm	1011	1011	34			chrm	1011	1011	13
chrm	1012	1012	12133			chrm	1012	1012	152806			chrm	1012	1012	133			chrm	1012	1012	33			chrm	1012	1012	13
chrm	1013	1013	12352			chrm	1013	1013	155210			chrm	1013	1013	135			chrm	1013	1013	33			chrm	1013	1013	13
chrm	1014	1014	12349			chrm	1014	1014	155506			chrm	1014	1014	136			chrm	1014	1014	33			chrm	1014	1014	13
chrm	1015	1015	12378			chrm	1015	1015	155444			chrm	1015	1015	136			chrm	1015	1015	33			chrm	1015	1015	13
chrm	1016	1016	12333			chrm	1016	1016	155162			chrm	1016	1016	135			chrm	1016	1016	32			chrm	1016	1016	13
chrm	1017	1017	12100			chrm	1017	1017	154642			chrm	1017	1017	136			chrm	1017	1017	34			chrm	1017	1017	13
chrm	1018	1018	11814			chrm	1018	1018	154880			chrm	1018	1018	135			chrm	1018	1018	34			chrm	1018	1018	13
chrm	1019	1019	11795			chrm	1019	1019	155073			chrm	1019	1019	133			chrm	1019	1019	33			chrm	1019	1019	13
chrm	1020	1020	11910			chrm	1020	1020	154990			chrm	1020	1020	134			chrm	1020	1020	34			chrm	1020	1020	13
chrm	1021	1021	11780			chrm	1021	1021	155221			chrm	1021	1021	135			chrm	1021	1021	34			chrm	1021	1021	13
chrm	1022	1022	11759			chrm	1022	1022	154365			chrm	1022	1022	133			chrm	1022	1022	33			chrm	1022	1022	13
chrm	1023	1023	11699			chrm	1023	1023	154974			chrm	1023	1023	134			chrm	1023	1023	33			chrm	1023	1023	13
chrm	1024	1024	11702			chrm	1024	1024	153494			chrm	1024	1024	134			chrm	1024	1024	31			chrm	1024	1024	13
chrm	1025	1025	11727			chrm	1025	1025	154111			chrm	1025	1025	136			chrm	1025	1025	34			chrm	1025	1025	13
chrm	1026	1026	11723			chrm	1026	1026	155576			chrm	1026	1026	136			chrm	1026	1026	34			chrm	1026	1026	13
chrm	1027	1027	11707			chrm	1027	1027	155740			chrm	1027	1027	136			chrm	1027	1027	34			chrm	1027	1027	13
chrm	1028	1028	11591			chrm	1028	1028	155541			chrm	1028	1028	135			chrm	1028	1028	34			chrm	1028	1028	13
chrm	1029	1029	11604			chrm	1029	1029	155713			chrm	1029	1029	135			chrm	1029	1029	34			chrm	1029	1029	13
chrm	1030	1030	11810			chrm	1030	1030	155662			chrm	1030	1030	136			chrm	1030	1030	34			chrm	1030	1030	13
chrm	1031	1031	11867			chrm	1031	1031	155808			chrm	1031	1031	136			chrm	1031	1031	34			chrm	1031	1031	13
chrm	1032	1032	11937			chrm	1032	1032	155742			chrm	1032	1032	135			chrm	1032	1032	34			chrm	1032	1032	13
chrm	1033	1033	11878			chrm	1033	1033	155329			chrm	1033	1033	134			chrm	1033	1033	34			chrm	1033	1033	13
chrm	1034	1034	11860			chrm	1034	1034	155671			chrm	1034	1034	136			chrm	1034	1034	34			chrm	1034	1034	13
chrm	1035	1035	12008			chrm	1035	1035	155701			chrm	1035	1035	136			chrm	1035	1035	33			chrm	1035	1035	13
chrm	1036	1036	12034			chrm	1036	1036	154437			chrm	1036	1036	136			chrm	1036	1036	33			chrm	1036	1036	13
chrm	1037	1037	12176			chrm	1037	1037	155586			chrm	1037	1037	136			chrm	1037	1037	33			chrm	1037	1037	13
chrm	1038	1038	12134			chrm	1038	1038	155634			chrm	1038	1038	135			chrm	1038	1038	33			chrm	1038	1038	13
chrm	1039	1039	12091			chrm	1039	1039	154883			chrm	1039	1039	135			chrm	1039	1039	34			chrm	1039	1039	13
chrm	1040	1040	12256			chrm	1040	1040	154688			chrm	1040	1040	135			chrm	1040	1040	34			chrm	1040	1040	12
chrm	1041	1041	12336			chrm	1041	1041	155554			chrm	1041	1041	136			chrm	1041	1041	34			chrm	1041	1041	13
chrm	1042	1042	12556			chrm	1042	1042	155134			chrm	1042	1042	136			chrm	1042	1042	34			chrm	1042	1042	13
chrm	1043	1043	12496			chrm	1043	1043	155007			chrm	1043	1043	136			chrm	1043	1043	34			chrm	1043	1043	13
chrm	1044	1044	12366			chrm	1044	1044	155017			chrm	1044	1044	136			chrm	1044	1044	34			chrm	1044	1044	13
chrm	1045	1045	12489			chrm	1045	1045	154668			chrm	1045	1045	136			chrm	1045	1045	33			chrm	1045	1045	13
chrm	1046	1046	12431			chrm	1046	1046	154278			chrm	1046	1046	135			chrm	1046	1046	32			chrm	1046	1046	13
chrm	1047	1047	12615			chrm	1047	1047	154251			chrm	1047	1047	135			chrm	1047	1047	33			chrm	1047	1047	13
chrm	1048	1048	12617			chrm	1048	1048	154101			chrm	1048	1048	136			chrm	1048	1048	33			chrm	1048	1048	13
chrm	1049	1049	12638			chrm	1049	1049	155593			chrm	1049	1049	136			chrm	1049	1049	34			chrm	1049	1049	13
chrm	1050	1050	13168			chrm	1050	1050	155621			chrm	1050	1050	136			chrm	1050	1050	34			chrm	1050	1050	13
chrm	1051	1051	12960			chrm	1051	1051	155623			chrm	1051	1051	136			chrm	1051	1051	34			chrm	1051	1051	13
chrm	1052	1052	13280			chrm	1052	1052	155501			chrm	1052	1052	136			chrm	1052	1052	34			chrm	1052	1052	13
chrm	1053	1053	13166			chrm	1053	1053	154767			chrm	1053	1053	136			chrm	1053	1053	32			chrm	1053	1053	13
chrm	1054	1054	13196			chrm	1054	1054	155208			chrm	1054	1054	136			chrm	1054	1054	33			chrm	1054	1054	13
chrm	1055	1055	13154			chrm	1055	1055	155061			chrm	1055	1055	136			chrm	1055	1055	33			chrm	1055	1055	13
chrm	1056	1056	13172			chrm	1056	1056	155565			chrm	1056	1056	136			chrm	1056	1056	34			chrm	1056	1056	13
chrm	1057	1057	13230			chrm	1057	1057	155675			chrm	1057	1057	136			chrm	1057	1057	34			chrm	1057	1057	13
chrm	1058	1058	13196			chrm	1058	1058	155439			chrm	1058	1058	136			chrm	1058	1058	33			chrm	1058	1058	13
chrm	1059	1059	13001			chrm	1059	1059	155525			chrm	1059	1059	136			chrm	1059	1059	33			chrm	1059	1059	13
chrm	1060	1060	12855			chrm	1060	1060	154466			chrm	1060	1060	134			chrm	1060	1060	32			chrm	1060	1060	13
chrm	1061	1061	12557			chrm	1061	1061	155427			chrm	1061	1061	134			chrm	1061	1061	32			chrm	1061	1061	13
chrm	1062	1062	12724			chrm	1062	1062	154999			chrm	1062	1062	134			chrm	1062	1062	33			chrm	1062	1062	13
chrm	1063	1063	12676			chrm	1063	1063	155145			chrm	1063	1063	135			chrm	1063	1063	34			chrm	1063	1063	13
chrm	1064	1064	12845			chrm	1064	1064	153472			chrm	1064	1064	134			chrm	1064	1064	34			chrm	1064	1064	13
chrm	1065	1065	12534			chrm	1065	1065	155587			chrm	1065	1065	135			chrm	1065	1065	34			chrm	1065	1065	13
chrm	1066	1066	12465			chrm	1066	1066	155127			chrm	1066	1066	135			chrm	1066	1066	34			chrm	1066	1066	13
chrm	1067	1067	12522			chrm	1067	1067	153841			chrm	1067	1067	135			chrm	1067	1067	34			chrm	1067	1067	13
chrm	1068	1068	12512			chrm	1068	1068	155282			chrm	1068	1068	135			chrm	1068	1068	34			chrm	1068	1068	13
chrm	1069	1069	12596			chrm	1069	1069	155604			chrm	1069	1069	136			chrm	1069	1069	34			chrm	1069	1069	13
chrm	1070	1070	12426			chrm	1070	1070	154956			chrm	1070	1070	136			chrm	1070	1070	34			chrm	1070	1070	13
chrm	1071	1071	12220			chrm	1071	1071	155467			chrm	1071	1071	136			chrm	1071	1071	34			chrm	1071	1071	13
chrm	1072	1072	12264			chrm	1072	1072	152249			chrm	1072	1072	134			chrm	1072	1072	34			chrm	1072	1072	13
chrm	1073	1073	12336			chrm	1073	1073	155080			chrm	1073	1073	135			chrm	1073	1073	34			chrm	1073	1073	13
chrm	1074	1074	12380			chrm	1074	1074	155364			chrm	1074	1074	136			chrm	1074	1074	34			chrm	1074	1074	13
chrm	1075	1075	12410			chrm	1075	1075	154962			chrm	1075	1075	136			chrm	1075	1075	34			chrm	1075	1075	13
chrm	1076	1076	12386			chrm	1076	1076	154470			chrm	1076	1076	135			chrm	1076	1076	34			chrm	1076	1076	13
chrm	1077	1077	12412			chrm	1077	1077	155391			chrm	1077	1077	135			chrm	1077	1077	33			chrm	1077	1077	13
chrm	1078	1078	12521			chrm	1078	1078	153849			chrm	1078	1078	133			chrm	1078	1078	33			chrm	1078	1078	13
chrm	1079	1079	12539			chrm	1079	1079	154041			chrm	1079	1079	135			chrm	1079	1079	33			chrm	1079	1079	13
chrm	1080	1080	12723			chrm	1080	1080	154332			chrm	1080	1080	136			chrm	1080	1080	34			chrm	1080	1080	13
chrm	1081	1081	12685			chrm	1081	1081	155189			chrm	1081	1081	135			chrm	1081	1081	34			chrm	1081	1081	13
chrm	1082	1082	12533			chrm	1082	1082	152437			chrm	1082	1082	134			chrm	1082	1082	34			chrm	1082	1082	13
chrm	1083	1083	12673			chrm	1083	1083	149521			chrm	1083	1083	129			chrm	1083	1083	32			chrm	1083	1083	12
chrm	1084	1084	12490			chrm	1084	1084	154525			chrm	1084	1084	136			chrm	1084	1084	34			chrm	1084	1084	13
chrm	1085	1085	12703			chrm	1085	1085	155603			chrm	1085	1085	136			chrm	1085	1085	34			chrm	1085	1085	13
chrm	1086	1086	12675			chrm	1086	1086	155584			chrm	1086	1086	135			chrm	1086	1086	34			chrm	1086	1086	13
chrm	1087	1087	12699			chrm	1087	1087	155220			chrm	1087	1087	134			chrm	1087	1087	34			chrm	1087	1087	13
chrm	1088	1088	12721			chrm	1088	1088	155237			chrm	1088	1088	135			chrm	1088	1088	34			chrm	1088	1088	13
chrm	1089	1089	12668			chrm	1089	1089	155000			chrm	1089	1089	135			chrm	1089	1089	34			chrm	1089	1089	13
chrm	1090	1090	12885			chrm	1090	1090	155410			chrm	1090	1090	135			chrm	1090	1090	34			chrm	1090	1090	13
chrm	1091	1091	12980			chrm	1091	1091	155456			chrm	1091	1091	134			chrm	1091	1091	33			chrm	1091	1091	13
chrm	1092	1092	13061			chrm	1092	1092	155666			chrm	1092	1092	136			chrm	1092	1092	33			chrm	1092	1092	13
chrm	1093	1093	13087			chrm	1093	1093	155328			chrm	1093	1093	134			chrm	1093	1093	34			chrm	1093	1093	13
chrm	1094	1094	12778			chrm	1094	1094	154241			chrm	1094	1094	134			chrm	1094	1094	33			chrm	1094	1094	13
chrm	1095	1095	12753			chrm	1095	1095	155644			chrm	1095	1095	135			chrm	1095	1095	34			chrm	1095	1095	13
chrm	1096	1096	12354			chrm	1096	1096	155541			chrm	1096	1096	135			chrm	1096	1096	34			chrm	1096	1096	13
chrm	1097	1097	12555			chrm	1097	1097	155244			chrm	1097	1097	136			chrm	1097	1097	34			chrm	1097	1097	13
chrm	1098	1098	12709			chrm	1098	1098	154458			chrm	1098	1098	135			chrm	1098	1098	34			chrm	1098	1098	13
chrm	1099	1099	12636			chrm	1099	1099	155627			chrm	1099	1099	136			chrm	1099	1099	34			chrm	1099	1099	13
chrm	1100	1100	12798			chrm	1100	1100	155209			chrm	1100	1100	136			chrm	1100	1100	34			chrm	1100	1100	13
chrm	1101	1101	12496			chrm	1101	1101	154387			chrm	1101	1101	136			chrm	1101	1101	33			chrm	1101	1101	13
chrm	1102	1102	12455			chrm	1102	1102	154774			chrm	1102	1102	136			chrm	1102	1102	34			chrm	1102	1102	13
chrm	1103	1103	12584			chrm	1103	1103	155684			chrm	1103	1103	136			chrm	1103	1103	34			chrm	1103	1103	13
chrm	1104	1104	12671			chrm	1104	1104	155684			chrm	1104	1104	136			chrm	1104	1104	34			chrm	1104	1104	13
chrm	1105	1105	12747			chrm	1105	1105	155434			chrm	1105	1105	136			chrm	1105	1105	34			chrm	1105	1105	13
chrm	1106	1106	12502			chrm	1106	1106	155562			chrm	1106	1106	135			chrm	1106	1106	34			chrm	1106	1106	13
chrm	1107	1107	12208			chrm	1107	1107	155497			chrm	1107	1107	135			chrm	1107	1107	34			chrm	1107	1107	13
chrm	1108	1108	12220			chrm	1108	1108	154201			chrm	1108	1108	133			chrm	1108	1108	34			chrm	1108	1108	13
chrm	1109	1109	12414			chrm	1109	1109	155338			chrm	1109	1109	136			chrm	1109	1109	34			chrm	1109	1109	13
chrm	1110	1110	12558			chrm	1110	1110	155846			chrm	1110	1110	136			chrm	1110	1110	34			chrm	1110	1110	13
chrm	1111	1111	12756			chrm	1111	1111	155838			chrm	1111	1111	136			chrm	1111	1111	34			chrm	1111	1111	13
chrm	1112	1112	12694			chrm	1112	1112	155567			chrm	1112	1112	135			chrm	1112	1112	34			chrm	1112	1112	13
chrm	1113	1113	12570			chrm	1113	1113	155705			chrm	1113	1113	136			chrm	1113	1113	34			chrm	1113	1113	13
chrm	1114	1114	12748			chrm	1114	1114	155642			chrm	1114	1114	136			chrm	1114	1114	33			chrm	1114	1114	13
chrm	1115	1115	12738			chrm	1115	1115	155660			chrm	1115	1115	135			chrm	1115	1115	34			chrm	1115	1115	13
chrm	1116	1116	12683			chrm	1116	1116	155144			chrm	1116	1116	135			chrm	1116	1116	34			chrm	1116	1116	13
chrm	1117	1117	12658			chrm	1117	1117	155817			chrm	1117	1117	136			chrm	1117	1117	34			chrm	1117	1117	13
chrm	1118	1118	12679			chrm	1118	1118	155796			chrm	1118	1118	136			chrm	1118	1118	34			chrm	1118	1118	13
chrm	1119	1119	12728			chrm	1119	1119	155713			chrm	1119	1119	136			chrm	1119	1119	34			chrm	1119	1119	13
chrm	1120	1120	12790			chrm	1120	1120	153200			chrm	1120	1120	135			chrm	1120	1120	34			chrm	1120	1120	13
chrm	1121	1121	12740			chrm	1121	1121	152711			chrm	1121	1121	135			chrm	1121	1121	33			chrm	1121	1121	13
chrm	1122	1122	12583			chrm	1122	1122	154314			chrm	1122	1122	135			chrm	1122	1122	34			chrm	1122	1122	13
chrm	1123	1123	12539			chrm	1123	1123	155479			chrm	1123	1123	136			chrm	1123	1123	34			chrm	1123	1123	13
chrm	1124	1124	12642			chrm	1124	1124	153294			chrm	1124	1124	135			chrm	1124	1124	33			chrm	1124	1124	13
chrm	1125	1125	12669			chrm	1125	1125	155682			chrm	1125	1125	135			chrm	1125	1125	34			chrm	1125	1125	13
chrm	1126	1126	12780			chrm	1126	1126	155822			chrm	1126	1126	136			chrm	1126	1126	34			chrm	1126	1126	13
chrm	1127	1127	12726			chrm	1127	1127	155656			chrm	1127	1127	136			chrm	1127	1127	34			chrm	1127	1127	13
chrm	1128	1128	12768			chrm	1128	1128	155475			chrm	1128	1128	136			chrm	1128	1128	34			chrm	1128	1128	13
chrm	1129	1129	12675			chrm	1129	1129	155482			chrm	1129	1129	135			chrm	1129	1129	34			chrm	1129	1129	13
chrm	1130	1130	12751			chrm	1130	1130	155164			chrm	1130	1130	134			chrm	1130	1130	34			chrm	1130	1130	13
chrm	1131	1131	12732			chrm	1131	1131	155179			chrm	1131	1131	136			chrm	1131	1131	33			chrm	1131	1131	13
chrm	1132	1132	12609			chrm	1132	1132	155611			chrm	1132	1132	136			chrm	1132	1132	33			chrm	1132	1132	13
chrm	1133	1133	12790			chrm	1133	1133	154044			chrm	1133	1133	135			chrm	1133	1133	34			chrm	1133	1133	13
chrm	1134	1134	12768			chrm	1134	1134	154967			chrm	1134	1134	135			chrm	1134	1134	34			chrm	1134	1134	13
chrm	1135	1135	13000			chrm	1135	1135	154745			chrm	1135	1135	134			chrm	1135	1135	34			chrm	1135	1135	13
chrm	1136	1136	13150			chrm	1136	1136	155281			chrm	1136	1136	135			chrm	1136	1136	34			chrm	1136	1136	13
chrm	1137	1137	13086			chrm	1137	1137	154420			chrm	1137	1137	136			chrm	1137	1137	34			chrm	1137	1137	13
chrm	1138	1138	13273			chrm	1138	1138	153392			chrm	1138	1138	134			chrm	1138	1138	34			chrm	1138	1138	13
chrm	1139	1139	13192			chrm	1139	1139	154489			chrm	1139	1139	136			chrm	1139	1139	34			chrm	1139	1139	13
chrm	1140	1140	13339			chrm	1140	1140	155572			chrm	1140	1140	136			chrm	1140	1140	34			chrm	1140	1140	13
chrm	1141	1141	13407			chrm	1141	1141	155588			chrm	1141	1141	136			chrm	1141	1141	34			chrm	1141	1141	13
chrm	1142	1142	13190			chrm	1142	1142	155333			chrm	1142	1142	136			chrm	1142	1142	34			chrm	1142	1142	13
chrm	1143	1143	13378			chrm	1143	1143	154945			chrm	1143	1143	136			chrm	1143	1143	34			chrm	1143	1143	12
chrm	1144	1144	13226			chrm	1144	1144	155415			chrm	1144	1144	136			chrm	1144	1144	34			chrm	1144	1144	13
chrm	1145	1145	13352			chrm	1145	1145	151484			chrm	1145	1145	130			chrm	1145	1145	34			chrm	1145	1145	12
chrm	1146	1146	13379			chrm	1146	1146	152290			chrm	1146	1146	131			chrm	1146	1146	34			chrm	1146	1146	13
chrm	1147	1147	13415			chrm	1147	1147	153545			chrm	1147	1147	134			chrm	1147	1147	34			chrm	1147	1147	13
chrm	1148	1148	13564			chrm	1148	1148	155299			chrm	1148	1148	135			chrm	1148	1148	34			chrm	1148	1148	13
chrm	1149	1149	13533			chrm	1149	1149	155287			chrm	1149	1149	136			chrm	1149	1149	34			chrm	1149	1149	13
chrm	1150	1150	13456			chrm	1150	1150	155090			chrm	1150	1150	136			chrm	1150	1150	34			chrm	1150	1150	13
chrm	1151	1151	13444			chrm	1151	1151	155176			chrm	1151	1151	136			chrm	1151	1151	33			chrm	1151	1151	13
chrm	1152	1152	13263			chrm	1152	1152	155223			chrm	1152	1152	136			chrm	1152	1152	33			chrm	1152	1152	13
chrm	1153	1153	13377			chrm	1153	1153	155614			chrm	1153	1153	136			chrm	1153	1153	34			chrm	1153	1153	13
chrm	1154	1154	13296			chrm	1154	1154	155567			chrm	1154	1154	136			chrm	1154	1154	34			chrm	1154	1154	13
chrm	1155	1155	13488			chrm	1155	1155	155598			chrm	1155	1155	136			chrm	1155	1155	34			chrm	1155	1155	13
chrm	1156	1156	13455			chrm	1156	1156	155541			chrm	1156	1156	136			chrm	1156	1156	34			chrm	1156	1156	13
chrm	1157	1157	13404			chrm	1157	1157	154129			chrm	1157	1157	133			chrm	1157	1157	34			chrm	1157	1157	13
chrm	1158	1158	13402			chrm	1158	1158	154898			chrm	1158	1158	136			chrm	1158	1158	34			chrm	1158	1158	12
chrm	1159	1159	13331			chrm	1159	1159	152529			chrm	1159	1159	133			chrm	1159	1159	34			chrm	1159	1159	12
chrm	1160	1160	13383			chrm	1160	1160	155138			chrm	1160	1160	135			chrm	1160	1160	34			chrm	1160	1160	13
chrm	1161	1161	13393			chrm	1161	1161	155645			chrm	1161	1161	135			chrm	1161	1161	34			chrm	1161	1161	13
chrm	1162	1162	13425			chrm	1162	1162	155622			chrm	1162	1162	135			chrm	1162	1162	34			chrm	1162	1162	13
chrm	1163	1163	13380			chrm	1163	1163	155458			chrm	1163	1163	135			chrm	1163	1163	34			chrm	1163	1163	13
chrm	1164	1164	13127			chrm	1164	1164	154885			chrm	1164	1164	135			chrm	1164	1164	34			chrm	1164	1164	13
chrm	1165	1165	13218			chrm	1165	1165	149565			chrm	1165	1165	133			chrm	1165	1165	32			chrm	1165	1165	13
chrm	1166	1166	13205			chrm	1166	1166	154594			chrm	1166	1166	135			chrm	1166	1166	34			chrm	1166	1166	13
chrm	1167	1167	13218			chrm	1167	1167	155307			chrm	1167	1167	135			chrm	1167	1167	34			chrm	1167	1167	13
chrm	1168	1168	13246			chrm	1168	1168	155566			chrm	1168	1168	135			chrm	1168	1168	34			chrm	1168	1168	13
chrm	1169	1169	13211			chrm	1169	1169	155421			chrm	1169	1169	135			chrm	1169	1169	34			chrm	1169	1169	13
chrm	1170	1170	13277			chrm	1170	1170	155706			chrm	1170	1170	136			chrm	1170	1170	34			chrm	1170	1170	13
chrm	1171	1171	13306			chrm	1171	1171	155645			chrm	1171	1171	136			chrm	1171	1171	34			chrm	1171	1171	13
chrm	1172	1172	13481			chrm	1172	1172	154749			chrm	1172	1172	136			chrm	1172	1172	34			chrm	1172	1172	13
chrm	1173	1173	13444			chrm	1173	1173	155297			chrm	1173	1173	136			chrm	1173	1173	34			chrm	1173	1173	13
chrm	1174	1174	13451			chrm	1174	1174	155464			chrm	1174	1174	136			chrm	1174	1174	34			chrm	1174	1174	13
chrm	1175	1175	13480			chrm	1175	1175	154470			chrm	1175	1175	135			chrm	1175	1175	33			chrm	1175	1175	13
chrm	1176	1176	13481			chrm	1176	1176	155177			chrm	1176	1176	136			chrm	1176	1176	33			chrm	1176	1176	13
chrm	1177	1177	13482			chrm	1177	1177	155159			chrm	1177	1177	136			chrm	1177	1177	34			chrm	1177	1177	13
chrm	1178	1178	13445			chrm	1178	1178	154296			chrm	1178	1178	135			chrm	1178	1178	33			chrm	1178	1178	13
chrm	1179	1179	13563			chrm	1179	1179	155144			chrm	1179	1179	135			chrm	1179	1179	34			chrm	1179	1179	13
chrm	1180	1180	13569			chrm	1180	1180	155101			chrm	1180	1180	135			chrm	1180	1180	34			chrm	1180	1180	13
chrm	1181	1181	13544			chrm	1181	1181	155086			chrm	1181	1181	136			chrm	1181	1181	34			chrm	1181	1181	13
chrm	1182	1182	13561			chrm	1182	1182	155271			chrm	1182	1182	136			chrm	1182	1182	34			chrm	1182	1182	13
chrm	1183	1183	13581			chrm	1183	1183	154684			chrm	1183	1183	135			chrm	1183	1183	34			chrm	1183	1183	12
chrm	1184	1184	13727			chrm	1184	1184	155548			chrm	1184	1184	135			chrm	1184	1184	34			chrm	1184	1184	13
chrm	1185	1185	13884			chrm	1185	1185	155345			chrm	1185	1185	135			chrm	1185	1185	34			chrm	1185	1185	13
chrm	1186	1186	13872			chrm	1186	1186	154071			chrm	1186	1186	135			chrm	1186	1186	34			chrm	1186	1186	13
chrm	1187	1187	13919			chrm	1187	1187	154134			chrm	1187	1187	135			chrm	1187	1187	34			chrm	1187	1187	12
chrm	1188	1188	13772			chrm	1188	1188	154954			chrm	1188	1188	134			chrm	1188	1188	33			chrm	1188	1188	12
chrm	1189	1189	13870			chrm	1189	1189	155551			chrm	1189	1189	136			chrm	1189	1189	34			chrm	1189	1189	12
chrm	1190	1190	13869			chrm	1190	1190	153851			chrm	1190	1190	136			chrm	1190	1190	34			chrm	1190	1190	12
chrm	1191	1191	14044			chrm	1191	1191	155562			chrm	1191	1191	135			chrm	1191	1191	34			chrm	1191	1191	13
chrm	1192	1192	14528			chrm	1192	1192	155358			chrm	1192	1192	135			chrm	1192	1192	34			chrm	1192	1192	13
chrm	1193	1193	14281			chrm	1193	1193	154970			chrm	1193	1193	135			chrm	1193	1193	34			chrm	1193	1193	13
chrm	1194	1194	14385			chrm	1194	1194	154859			chrm	1194	1194	135			chrm	1194	1194	33			chrm	1194	1194	13
chrm	1195	1195	14377			chrm	1195	1195	154370			chrm	1195	1195	135			chrm	1195	1195	34			chrm	1195	1195	13
chrm	1196	1196	14352			chrm	1196	1196	150578			chrm	1196	1196	129			chrm	1196	1196	34			chrm	1196	1196	12
chrm	1197	1197	14562			chrm	1197	1197	150823			chrm	1197	1197	131			chrm	1197	1197	34			chrm	1197	1197	12
chrm	1198	1198	14475			chrm	1198	1198	154337			chrm	1198	1198	132			chrm	1198	1198	34			chrm	1198	1198	13
chrm	1199	1199	14514			chrm	1199	1199	154832			chrm	1199	1199	133			chrm	1199	1199	34			chrm	1199	1199	12
chrm	1200	1200	14336			chrm	1200	1200	155483			chrm	1200	1200	134			chrm	1200	1200	34			chrm	1200	1200	13
chrm	1201	1201	13950			chrm	1201	1201	155369			chrm	1201	1201	135			chrm	1201	1201	34			chrm	1201	1201	13
chrm	1202	1202	13955			chrm	1202	1202	155093			chrm	1202	1202	133			chrm	1202	1202	34			chrm	1202	1202	13
chrm	1203	1203	13646			chrm	1203	1203	154679			chrm	1203	1203	134			chrm	1203	1203	33			chrm	1203	1203	13
chrm	1204	1204	13699			chrm	1204	1204	155559			chrm	1204	1204	134			chrm	1204	1204	33			chrm	1204	1204	13
chrm	1205	1205	13562			chrm	1205	1205	154586			chrm	1205	1205	134			chrm	1205	1205	34			chrm	1205	1205	13
chrm	1206	1206	13742			chrm	1206	1206	155607			chrm	1206	1206	135			chrm	1206	1206	34			chrm	1206	1206	13
chrm	1207	1207	13604			chrm	1207	1207	152442			chrm	1207	1207	130			chrm	1207	1207	34			chrm	1207	1207	13
chrm	1208	1208	13627			chrm	1208	1208	151956			chrm	1208	1208	132			chrm	1208	1208	34			chrm	1208	1208	12
chrm	1209	1209	13683			chrm	1209	1209	151386			chrm	1209	1209	133			chrm	1209	1209	34			chrm	1209	1209	12
chrm	1210	1210	13543			chrm	1210	1210	152989			chrm	1210	1210	135			chrm	1210	1210	34			chrm	1210	1210	13
chrm	1211	1211	13614			chrm	1211	1211	154321			chrm	1211	1211	135			chrm	1211	1211	34			chrm	1211	1211	13
chrm	1212	1212	13595			chrm	1212	1212	155236			chrm	1212	1212	136			chrm	1212	1212	34			chrm	1212	1212	13
chrm	1213	1213	13520			chrm	1213	1213	154623			chrm	1213	1213	136			chrm	1213	1213	34			chrm	1213	1213	13
chrm	1214	1214	13511			chrm	1214	1214	155403			chrm	1214	1214	136			chrm	1214	1214	34			chrm	1214	1214	13
chrm	1215	1215	13343			chrm	1215	1215	155761			chrm	1215	1215	136			chrm	1215	1215	33			chrm	1215	1215	13
chrm	1216	1216	13410			chrm	1216	1216	154941			chrm	1216	1216	135			chrm	1216	1216	33			chrm	1216	1216	13
chrm	1217	1217	13504			chrm	1217	1217	155130			chrm	1217	1217	135			chrm	1217	1217	33			chrm	1217	1217	13
chrm	1218	1218	13482			chrm	1218	1218	155607			chrm	1218	1218	136			chrm	1218	1218	34			chrm	1218	1218	13
chrm	1219	1219	13480			chrm	1219	1219	154831			chrm	1219	1219	135			chrm	1219	1219	34			chrm	1219	1219	13
chrm	1220	1220	13403			chrm	1220	1220	154383			chrm	1220	1220	134			chrm	1220	1220	32			chrm	1220	1220	12
chrm	1221	1221	13406			chrm	1221	1221	155746			chrm	1221	1221	136			chrm	1221	1221	34			chrm	1221	1221	12
chrm	1222	1222	13508			chrm	1222	1222	155693			chrm	1222	1222	136			chrm	1222	1222	34			chrm	1222	1222	12
chrm	1223	1223	13561			chrm	1223	1223	154659			chrm	1223	1223	134			chrm	1223	1223	34			chrm	1223	1223	12
chrm	1224	1224	13360			chrm	1224	1224	155810			chrm	1224	1224	136			chrm	1224	1224	34			chrm	1224	1224	13
chrm	1225	1225	13406			chrm	1225	1225	155825			chrm	1225	1225	136			chrm	1225	1225	34			chrm	1225	1225	13
chrm	1226	1226	13306			chrm	1226	1226	155541			chrm	1226	1226	136			chrm	1226	1226	34			chrm	1226	1226	13
chrm	1227	1227	13335			chrm	1227	1227	152121			chrm	1227	1227	134			chrm	1227	1227	33			chrm	1227	1227	12
chrm	1228	1228	13351			chrm	1228	1228	155649			chrm	1228	1228	136			chrm	1228	1228	34			chrm	1228	1228	13
chrm	1229	1229	13223			chrm	1229	1229	155548			chrm	1229	1229	136			chrm	1229	1229	34			chrm	1229	1229	13
chrm	1230	1230	13206			chrm	1230	1230	154763			chrm	1230	1230	136			chrm	1230	1230	33			chrm	1230	1230	13
chrm	1231	1231	13069			chrm	1231	1231	155642			chrm	1231	1231	136			chrm	1231	1231	34			chrm	1231	1231	13
chrm	1232	1232	13118			chrm	1232	1232	155581			chrm	1232	1232	136			chrm	1232	1232	34			chrm	1232	1232	13
chrm	1233	1233	13241			chrm	1233	1233	155424			chrm	1233	1233	136			chrm	1233	1233	34			chrm	1233	1233	13
chrm	1234	1234	13129			chrm	1234	1234	155306			chrm	1234	1234	136			chrm	1234	1234	34			chrm	1234	1234	13
chrm	1235	1235	13147			chrm	1235	1235	155103			chrm	1235	1235	136			chrm	1235	1235	34			chrm	1235	1235	13
chrm	1236	1236	12934			chrm	1236	1236	155346			chrm	1236	1236	136			chrm	1236	1236	33			chrm	1236	1236	13
chrm	1237	1237	12910			chrm	1237	1237	155606			chrm	1237	1237	136			chrm	1237	1237	33			chrm	1237	1237	13
chrm	1238	1238	12816			chrm	1238	1238	155469			chrm	1238	1238	136			chrm	1238	1238	33			chrm	1238	1238	13
chrm	1239	1239	12801			chrm	1239	1239	155789			chrm	1239	1239	135			chrm	1239	1239	34			chrm	1239	1239	13
chrm	1240	1240	12803			chrm	1240	1240	155733			chrm	1240	1240	135			chrm	1240	1240	34			chrm	1240	1240	13
chrm	1241	1241	12810			chrm	1241	1241	155776			chrm	1241	1241	136			chrm	1241	1241	34			chrm	1241	1241	13
chrm	1242	1242	12833			chrm	1242	1242	155598			chrm	1242	1242	136			chrm	1242	1242	34			chrm	1242	1242	13
chrm	1243	1243	12652			chrm	1243	1243	155316			chrm	1243	1243	136			chrm	1243	1243	34			chrm	1243	1243	13
chrm	1244	1244	12652			chrm	1244	1244	155505			chrm	1244	1244	136			chrm	1244	1244	34			chrm	1244	1244	13
chrm	1245	1245	12703			chrm	1245	1245	153710			chrm	1245	1245	135			chrm	1245	1245	33			chrm	1245	1245	12
chrm	1246	1246	12862			chrm	1246	1246	155365			chrm	1246	1246	135			chrm	1246	1246	34			chrm	1246	1246	13
chrm	1247	1247	12902			chrm	1247	1247	154276			chrm	1247	1247	133			chrm	1247	1247	34			chrm	1247	1247	13
chrm	1248	1248	12667			chrm	1248	1248	154696			chrm	1248	1248	135			chrm	1248	1248	34			chrm	1248	1248	13
chrm	1249	1249	12500			chrm	1249	1249	155024			chrm	1249	1249	136			chrm	1249	1249	34			chrm	1249	1249	13
chrm	1250	1250	12420			chrm	1250	1250	154133			chrm	1250	1250	135			chrm	1250	1250	34			chrm	1250	1250	13
chrm	1251	1251	12371			chrm	1251	1251	155543			chrm	1251	1251	134			chrm	1251	1251	34			chrm	1251	1251	13
chrm	1252	1252	12772			chrm	1252	1252	154602			chrm	1252	1252	134			chrm	1252	1252	34			chrm	1252	1252	13
chrm	1253	1253	12854			chrm	1253	1253	154916			chrm	1253	1253	134			chrm	1253	1253	34			chrm	1253	1253	13
chrm	1254	1254	12776			chrm	1254	1254	155693			chrm	1254	1254	136			chrm	1254	1254	34			chrm	1254	1254	13
chrm	1255	1255	12747			chrm	1255	1255	152617			chrm	1255	1255	136			chrm	1255	1255	33			chrm	1255	1255	13
chrm	1256	1256	12937			chrm	1256	1256	153000			chrm	1256	1256	136			chrm	1256	1256	34			chrm	1256	1256	13
chrm	1257	1257	12945			chrm	1257	1257	154801			chrm	1257	1257	136			chrm	1257	1257	34			chrm	1257	1257	13
chrm	1258	1258	12974			chrm	1258	1258	154623			chrm	1258	1258	134			chrm	1258	1258	34			chrm	1258	1258	13
chrm	1259	1259	12952			chrm	1259	1259	154694			chrm	1259	1259	134			chrm	1259	1259	34			chrm	1259	1259	13
chrm	1260	1260	12811			chrm	1260	1260	152275			chrm	1260	1260	129			chrm	1260	1260	34			chrm	1260	1260	13
chrm	1261	1261	12744			chrm	1261	1261	154154			chrm	1261	1261	135			chrm	1261	1261	34			chrm	1261	1261	13
chrm	1262	1262	12430			chrm	1262	1262	155167			chrm	1262	1262	135			chrm	1262	1262	34			chrm	1262	1262	13
chrm	1263	1263	12448			chrm	1263	1263	155239			chrm	1263	1263	136			chrm	1263	1263	34			chrm	1263	1263	13
chrm	1264	1264	12404			chrm	1264	1264	155629			chrm	1264	1264	136			chrm	1264	1264	34			chrm	1264	1264	13
chrm	1265	1265	12176			chrm	1265	1265	155760			chrm	1265	1265	136			chrm	1265	1265	34			chrm	1265	1265	13
chrm	1266	1266	12271			chrm	1266	1266	155638			chrm	1266	1266	136			chrm	1266	1266	34			chrm	1266	1266	13
chrm	1267	1267	12256			chrm	1267	1267	154531			chrm	1267	1267	136			chrm	1267	1267	34			chrm	1267	1267	13
chrm	1268	1268	12376			chrm	1268	1268	154434			chrm	1268	1268	136			chrm	1268	1268	34			chrm	1268	1268	13
chrm	1269	1269	12398			chrm	1269	1269	153318			chrm	1269	1269	129			chrm	1269	1269	34			chrm	1269	1269	12
chrm	1270	1270	12446			chrm	1270	1270	155406			chrm	1270	1270	136			chrm	1270	1270	34			chrm	1270	1270	13
chrm	1271	1271	12389			chrm	1271	1271	154963			chrm	1271	1271	134			chrm	1271	1271	34			chrm	1271	1271	13
chrm	1272	1272	12395			chrm	1272	1272	155460			chrm	1272	1272	135			chrm	1272	1272	34			chrm	1272	1272	13
chrm	1273	1273	12400			chrm	1273	1273	154917			chrm	1273	1273	134			chrm	1273	1273	34			chrm	1273	1273	13
chrm	1274	1274	12518			chrm	1274	1274	155168			chrm	1274	1274	135			chrm	1274	1274	34			chrm	1274	1274	13
chrm	1275	1275	12408			chrm	1275	1275	155198			chrm	1275	1275	134			chrm	1275	1275	34			chrm	1275	1275	13
chrm	1276	1276	12422			chrm	1276	1276	155759			chrm	1276	1276	136			chrm	1276	1276	34			chrm	1276	1276	13
chrm	1277	1277	12410			chrm	1277	1277	155537			chrm	1277	1277	136			chrm	1277	1277	34			chrm	1277	1277	13
chrm	1278	1278	12555			chrm	1278	1278	155112			chrm	1278	1278	133			chrm	1278	1278	34			chrm	1278	1278	13
chrm	1279	1279	12634			chrm	1279	1279	155473			chrm	1279	1279	135			chrm	1279	1279	34			chrm	1279	1279	13
chrm	1280	1280	12680			chrm	1280	1280	155516			chrm	1280	1280	136			chrm	1280	1280	34			chrm	1280	1280	13
chrm	1281	1281	12687			chrm	1281	1281	153499			chrm	1281	1281	135			chrm	1281	1281	34			chrm	1281	1281	13
chrm	1282	1282	12771			chrm	1282	1282	154364			chrm	1282	1282	135			chrm	1282	1282	34			chrm	1282	1282	13
chrm	1283	1283	12768			chrm	1283	1283	155658			chrm	1283	1283	136			chrm	1283	1283	34			chrm	1283	1283	13
chrm	1284	1284	12597			chrm	1284	1284	155630			chrm	1284	1284	136			chrm	1284	1284	34			chrm	1284	1284	13
chrm	1285	1285	12592			chrm	1285	1285	155472			chrm	1285	1285	136			chrm	1285	1285	34			chrm	1285	1285	13
chrm	1286	1286	12468			chrm	1286	1286	154873			chrm	1286	1286	136			chrm	1286	1286	34			chrm	1286	1286	13
chrm	1287	1287	12400			chrm	1287	1287	155667			chrm	1287	1287	136			chrm	1287	1287	34			chrm	1287	1287	13
chrm	1288	1288	12565			chrm	1288	1288	155260			chrm	1288	1288	135			chrm	1288	1288	34			chrm	1288	1288	13
chrm	1289	1289	12465			chrm	1289	1289	155245			chrm	1289	1289	134			chrm	1289	1289	34			chrm	1289	1289	13
chrm	1290	1290	12603			chrm	1290	1290	154692			chrm	1290	1290	133			chrm	1290	1290	34			chrm	1290	1290	13
chrm	1291	1291	12496			chrm	1291	1291	154381			chrm	1291	1291	133			chrm	1291	1291	33			chrm	1291	1291	13
chrm	1292	1292	12449			chrm	1292	1292	153823			chrm	1292	1292	135			chrm	1292	1292	34			chrm	1292	1292	13
chrm	1293	1293	12621			chrm	1293	1293	155000			chrm	1293	1293	136			chrm	1293	1293	34			chrm	1293	1293	13
chrm	1294	1294	12434			chrm	1294	1294	151536			chrm	1294	1294	134			chrm	1294	1294	34			chrm	1294	1294	13
chrm	1295	1295	12542			chrm	1295	1295	155627			chrm	1295	1295	136			chrm	1295	1295	34			chrm	1295	1295	13
chrm	1296	1296	12427			chrm	1296	1296	155576			chrm	1296	1296	136			chrm	1296	1296	34			chrm	1296	1296	13
chrm	1297	1297	12601			chrm	1297	1297	154294			chrm	1297	1297	136			chrm	1297	1297	34			chrm	1297	1297	13
chrm	1298	1298	12606			chrm	1298	1298	153513			chrm	1298	1298	135			chrm	1298	1298	33			chrm	1298	1298	13
chrm	1299	1299	12457			chrm	1299	1299	153038			chrm	1299	1299	135			chrm	1299	1299	32			chrm	1299	1299	13
chrm	1300	1300	12539			chrm	1300	1300	155405			chrm	1300	1300	136			chrm	1300	1300	34			chrm	1300	1300	13
chrm	1301	1301	12608			chrm	1301	1301	154724			chrm	1301	1301	136			chrm	1301	1301	34			chrm	1301	1301	13
chrm	1302	1302	12699			chrm	1302	1302	153633			chrm	1302	1302	135			chrm	1302	1302	34			chrm	1302	1302	13
chrm	1303	1303	12712			chrm	1303	1303	155222			chrm	1303	1303	136			chrm	1303	1303	34			chrm	1303	1303	13
chrm	1304	1304	12690			chrm	1304	1304	155337			chrm	1304	1304	135			chrm	1304	1304	34			chrm	1304	1304	13
chrm	1305	1305	12870			chrm	1305	1305	154682			chrm	1305	1305	133			chrm	1305	1305	34			chrm	1305	1305	13
chrm	1306	1306	12694			chrm	1306	1306	155412			chrm	1306	1306	136			chrm	1306	1306	34			chrm	1306	1306	13
chrm	1307	1307	12844			chrm	1307	1307	154387			chrm	1307	1307	136			chrm	1307	1307	34			chrm	1307	1307	12
chrm	1308	1308	12831			chrm	1308	1308	154601			chrm	1308	1308	134			chrm	1308	1308	34			chrm	1308	1308	13
chrm	1309	1309	12826			chrm	1309	1309	153897			chrm	1309	1309	135			chrm	1309	1309	34			chrm	1309	1309	13
chrm	1310	1310	13006			chrm	1310	1310	152514			chrm	1310	1310	133			chrm	1310	1310	34			chrm	1310	1310	13
chrm	1311	1311	12938			chrm	1311	1311	155482			chrm	1311	1311	136			chrm	1311	1311	34			chrm	1311	1311	13
chrm	1312	1312	13153			chrm	1312	1312	155750			chrm	1312	1312	136			chrm	1312	1312	34			chrm	1312	1312	13
chrm	1313	1313	13082			chrm	1313	1313	155744			chrm	1313	1313	136			chrm	1313	1313	34			chrm	1313	1313	13
chrm	1314	1314	13220			chrm	1314	1314	155476			chrm	1314	1314	136			chrm	1314	1314	34			chrm	1314	1314	13
chrm	1315	1315	13333			chrm	1315	1315	155104			chrm	1315	1315	136			chrm	1315	1315	34			chrm	1315	1315	13
chrm	1316	1316	13255			chrm	1316	1316	155162			chrm	1316	1316	136			chrm	1316	1316	34			chrm	1316	1316	13
chrm	1317	1317	13272			chrm	1317	1317	153673			chrm	1317	1317	135			chrm	1317	1317	34			chrm	1317	1317	12
chrm	1318	1318	13258			chrm	1318	1318	155563			chrm	1318	1318	136			chrm	1318	1318	34			chrm	1318	1318	13
chrm	1319	1319	13217			chrm	1319	1319	155621			chrm	1319	1319	136			chrm	1319	1319	34			chrm	1319	1319	13
chrm	1320	1320	13315			chrm	1320	1320	155294			chrm	1320	1320	136			chrm	1320	1320	34			chrm	1320	1320	13
chrm	1321	1321	13317			chrm	1321	1321	153858			chrm	1321	1321	132			chrm	1321	1321	34			chrm	1321	1321	13
chrm	1322	1322	13563			chrm	1322	1322	154994			chrm	1322	1322	136			chrm	1322	1322	34			chrm	1322	1322	13
chrm	1323	1323	13362			chrm	1323	1323	155254			chrm	1323	1323	136			chrm	1323	1323	34			chrm	1323	1323	13
chrm	1324	1324	13397			chrm	1324	1324	154079			chrm	1324	1324	135			chrm	1324	1324	34			chrm	1324	1324	13
chrm	1325	1325	13379			chrm	1325	1325	155394			chrm	1325	1325	135			chrm	1325	1325	34			chrm	1325	1325	13
chrm	1326	1326	13397			chrm	1326	1326	154977			chrm	1326	1326	134			chrm	1326	1326	34			chrm	1326	1326	13
chrm	1327	1327	13531			chrm	1327	1327	155039			chrm	1327	1327	134			chrm	1327	1327	34			chrm	1327	1327	12
chrm	1328	1328	13642			chrm	1328	1328	155618			chrm	1328	1328	136			chrm	1328	1328	34			chrm	1328	1328	13
chrm	1329	1329	13692			chrm	1329	1329	155608			chrm	1329	1329	135			chrm	1329	1329	34			chrm	1329	1329	13
chrm	1330	1330	13537			chrm	1330	1330	154225			chrm	1330	1330	134			chrm	1330	1330	34			chrm	1330	1330	12
chrm	1331	1331	13688			chrm	1331	1331	154172			chrm	1331	1331	136			chrm	1331	1331	34			chrm	1331	1331	12
chrm	1332	1332	13676			chrm	1332	1332	155515			chrm	1332	1332	135			chrm	1332	1332	34			chrm	1332	1332	13
chrm	1333	1333	14088			chrm	1333	1333	155256			chrm	1333	1333	135			chrm	1333	1333	34			chrm	1333	1333	13
chrm	1334	1334	14233			chrm	1334	1334	155420			chrm	1334	1334	135			chrm	1334	1334	34			chrm	1334	1334	13
chrm	1335	1335	14072			chrm	1335	1335	154707			chrm	1335	1335	133			chrm	1335	1335	34			chrm	1335	1335	13
chrm	1336	1336	13916			chrm	1336	1336	155450			chrm	1336	1336	136			chrm	1336	1336	33			chrm	1336	1336	13
chrm	1337	1337	13851			chrm	1337	1337	155441			chrm	1337	1337	135			chrm	1337	1337	33			chrm	1337	1337	13
chrm	1338	1338	13813			chrm	1338	1338	155006			chrm	1338	1338	133			chrm	1338	1338	32			chrm	1338	1338	13
chrm	1339	1339	14046			chrm	1339	1339	154843			chrm	1339	1339	134			chrm	1339	1339	33			chrm	1339	1339	13
chrm	1340	1340	14034			chrm	1340	1340	154750			chrm	1340	1340	134			chrm	1340	1340	34			chrm	1340	1340	13
chrm	1341	1341	13962			chrm	1341	1341	155668			chrm	1341	1341	136			chrm	1341	1341	34			chrm	1341	1341	13
chrm	1342	1342	13540			chrm	1342	1342	155754			chrm	1342	1342	136			chrm	1342	1342	34			chrm	1342	1342	13
chrm	1343	1343	13045			chrm	1343	1343	155666			chrm	1343	1343	136			chrm	1343	1343	34			chrm	1343	1343	13
chrm	1344	1344	13136			chrm	1344	1344	155718			chrm	1344	1344	136			chrm	1344	1344	34			chrm	1344	1344	13
chrm	1345	1345	13230			chrm	1345	1345	154184			chrm	1345	1345	135			chrm	1345	1345	34			chrm	1345	1345	13
chrm	1346	1346	13214			chrm	1346	1346	154471			chrm	1346	1346	135			chrm	1346	1346	34			chrm	1346	1346	12
chrm	1347	1347	13121			chrm	1347	1347	155285			chrm	1347	1347	136			chrm	1347	1347	34			chrm	1347	1347	13
chrm	1348	1348	12933			chrm	1348	1348	155578			chrm	1348	1348	136			chrm	1348	1348	34			chrm	1348	1348	13
chrm	1349	1349	12812			chrm	1349	1349	155574			chrm	1349	1349	136			chrm	1349	1349	34			chrm	1349	1349	13
chrm	1350	1350	12887			chrm	1350	1350	154616			chrm	1350	1350	134			chrm	1350	1350	33			chrm	1350	1350	13
chrm	1351	1351	12911			chrm	1351	1351	154261			chrm	1351	1351	133			chrm	1351	1351	33			chrm	1351	1351	13
chrm	1352	1352	12784			chrm	1352	1352	153923			chrm	1352	1352	135			chrm	1352	1352	33			chrm	1352	1352	13
chrm	1353	1353	12944			chrm	1353	1353	153010			chrm	1353	1353	133			chrm	1353	1353	34			chrm	1353	1353	13
chrm	1354	1354	12952			chrm	1354	1354	154164			chrm	1354	1354	135			chrm	1354	1354	34			chrm	1354	1354	13
chrm	1355	1355	13203			chrm	1355	1355	154289			chrm	1355	1355	135			chrm	1355	1355	34			chrm	1355	1355	13
chrm	1356	1356	13284			chrm	1356	1356	151906			chrm	1356	1356	134			chrm	1356	1356	33			chrm	1356	1356	12
chrm	1357	1357	13107			chrm	1357	1357	155313			chrm	1357	1357	136			chrm	1357	1357	34			chrm	1357	1357	13
chrm	1358	1358	13242			chrm	1358	1358	155525			chrm	1358	1358	136			chrm	1358	1358	34			chrm	1358	1358	13
chrm	1359	1359	13151			chrm	1359	1359	155427			chrm	1359	1359	136			chrm	1359	1359	34			chrm	1359	1359	13
chrm	1360	1360	13227			chrm	1360	1360	154182			chrm	1360	1360	136			chrm	1360	1360	34			chrm	1360	1360	13
chrm	1361	1361	13330			chrm	1361	1361	155165			chrm	1361	1361	136			chrm	1361	1361	34			chrm	1361	1361	13
chrm	1362	1362	13266			chrm	1362	1362	155044			chrm	1362	1362	136			chrm	1362	1362	34			chrm	1362	1362	13
chrm	1363	1363	13285			chrm	1363	1363	153634			chrm	1363	1363	135			chrm	1363	1363	33			chrm	1363	1363	13
chrm	1364	1364	13187			chrm	1364	1364	154728			chrm	1364	1364	135			chrm	1364	1364	34			chrm	1364	1364	13
chrm	1365	1365	13284			chrm	1365	1365	154172			chrm	1365	1365	135			chrm	1365	1365	34			chrm	1365	1365	13
chrm	1366	1366	13449			chrm	1366	1366	154235			chrm	1366	1366	133			chrm	1366	1366	34			chrm	1366	1366	13
chrm	1367	1367	13433			chrm	1367	1367	153972			chrm	1367	1367	136			chrm	1367	1367	34			chrm	1367	1367	13
chrm	1368	1368	13388			chrm	1368	1368	150635			chrm	1368	1368	131			chrm	1368	1368	34			chrm	1368	1368	12
chrm	1369	1369	13335			chrm	1369	1369	153834			chrm	1369	1369	134			chrm	1369	1369	34			chrm	1369	1369	12
chrm	1370	1370	13347			chrm	1370	1370	154693			chrm	1370	1370	134			chrm	1370	1370	34			chrm	1370	1370	13
chrm	1371	1371	13337			chrm	1371	1371	153445			chrm	1371	1371	133			chrm	1371	1371	33			chrm	1371	1371	13
chrm	1372	1372	13324			chrm	1372	1372	151209			chrm	1372	1372	130			chrm	1372	1372	33			chrm	1372	1372	12
chrm	1373	1373	13243			chrm	1373	1373	155153			chrm	1373	1373	135			chrm	1373	1373	34			chrm	1373	1373	13
chrm	1374	1374	13156			chrm	1374	1374	152051			chrm	1374	1374	132			chrm	1374	1374	32			chrm	1374	1374	13
chrm	1375	1375	13242			chrm	1375	1375	131788			chrm	1375	1375	108			chrm	1375	1375	31			chrm	1375	1375	12
chrm	1376	1376	13221			chrm	1376	1376	153988			chrm	1376	1376	134			chrm	1376	1376	33			chrm	1376	1376	12
chrm	1377	1377	13197			chrm	1377	1377	154903			chrm	1377	1377	136			chrm	1377	1377	33			chrm	1377	1377	13
chrm	1378	1378	13146			chrm	1378	1378	154569			chrm	1378	1378	134			chrm	1378	1378	34			chrm	1378	1378	13
chrm	1379	1379	13090			chrm	1379	1379	153536			chrm	1379	1379	131			chrm	1379	1379	34			chrm	1379	1379	13
chrm	1380	1380	13117			chrm	1380	1380	153140			chrm	1380	1380	132			chrm	1380	1380	32			chrm	1380	1380	13
chrm	1381	1381	13132			chrm	1381	1381	151837			chrm	1381	1381	132			chrm	1381	1381	33			chrm	1381	1381	11
chrm	1382	1382	13160			chrm	1382	1382	154695			chrm	1382	1382	135			chrm	1382	1382	33			chrm	1382	1382	12
chrm	1383	1383	13200			chrm	1383	1383	155651			chrm	1383	1383	136			chrm	1383	1383	34			chrm	1383	1383	13
chrm	1384	1384	13058			chrm	1384	1384	155707			chrm	1384	1384	136			chrm	1384	1384	34			chrm	1384	1384	13
chrm	1385	1385	13068			chrm	1385	1385	155645			chrm	1385	1385	136			chrm	1385	1385	34			chrm	1385	1385	13
chrm	1386	1386	12987			chrm	1386	1386	155069			chrm	1386	1386	134			chrm	1386	1386	34			chrm	1386	1386	13
chrm	1387	1387	13009			chrm	1387	1387	154163			chrm	1387	1387	135			chrm	1387	1387	32			chrm	1387	1387	12
chrm	1388	1388	13081			chrm	1388	1388	154396			chrm	1388	1388	135			chrm	1388	1388	33			chrm	1388	1388	12
chrm	1389	1389	13106			chrm	1389	1389	155348			chrm	1389	1389	136			chrm	1389	1389	34			chrm	1389	1389	13
chrm	1390	1390	13122			chrm	1390	1390	155727			chrm	1390	1390	136			chrm	1390	1390	34			chrm	1390	1390	13
chrm	1391	1391	13059			chrm	1391	1391	155771			chrm	1391	1391	136			chrm	1391	1391	34			chrm	1391	1391	13
chrm	1392	1392	12850			chrm	1392	1392	155534			chrm	1392	1392	136			chrm	1392	1392	34			chrm	1392	1392	12
chrm	1393	1393	12769			chrm	1393	1393	155613			chrm	1393	1393	136			chrm	1393	1393	34			chrm	1393	1393	13
chrm	1394	1394	12778			chrm	1394	1394	155470			chrm	1394	1394	135			chrm	1394	1394	34			chrm	1394	1394	13
chrm	1395	1395	12781			chrm	1395	1395	155750			chrm	1395	1395	134			chrm	1395	1395	34			chrm	1395	1395	13
chrm	1396	1396	12661			chrm	1396	1396	155092			chrm	1396	1396	133			chrm	1396	1396	34			chrm	1396	1396	13
chrm	1397	1397	12820			chrm	1397	1397	154249			chrm	1397	1397	134			chrm	1397	1397	34			chrm	1397	1397	13
chrm	1398	1398	12810			chrm	1398	1398	155515			chrm	1398	1398	136			chrm	1398	1398	34			chrm	1398	1398	13
chrm	1399	1399	13071			chrm	1399	1399	155679			chrm	1399	1399	136			chrm	1399	1399	34			chrm	1399	1399	13
chrm	1400	1400	13070			chrm	1400	1400	155758			chrm	1400	1400	136			chrm	1400	1400	34			chrm	1400	1400	12
chrm	1401	1401	13081			chrm	1401	1401	155408			chrm	1401	1401	135			chrm	1401	1401	34			chrm	1401	1401	12
chrm	1402	1402	13150			chrm	1402	1402	154805			chrm	1402	1402	136			chrm	1402	1402	33			chrm	1402	1402	13
chrm	1403	1403	12807			chrm	1403	1403	155374			chrm	1403	1403	136			chrm	1403	1403	34			chrm	1403	1403	13
chrm	1404	1404	12744			chrm	1404	1404	155513			chrm	1404	1404	136			chrm	1404	1404	34			chrm	1404	1404	13
chrm	1405	1405	12738			chrm	1405	1405	155735			chrm	1405	1405	136			chrm	1405	1405	34			chrm	1405	1405	13
chrm	1406	1406	12714			chrm	1406	1406	154950			chrm	1406	1406	136			chrm	1406	1406	34			chrm	1406	1406	13
chrm	1407	1407	12561			chrm	1407	1407	155496			chrm	1407	1407	136			chrm	1407	1407	34			chrm	1407	1407	12
chrm	1408	1408	12549			chrm	1408	1408	154888			chrm	1408	1408	136			chrm	1408	1408	34			chrm	1408	1408	12
chrm	1409	1409	12585			chrm	1409	1409	155500			chrm	1409	1409	136			chrm	1409	1409	34			chrm	1409	1409	12
chrm	1410	1410	12621			chrm	1410	1410	154509			chrm	1410	1410	135			chrm	1410	1410	34			chrm	1410	1410	13
chrm	1411	1411	12614			chrm	1411	1411	155699			chrm	1411	1411	136			chrm	1411	1411	34			chrm	1411	1411	13
chrm	1412	1412	12631			chrm	1412	1412	155742			chrm	1412	1412	136			chrm	1412	1412	34			chrm	1412	1412	13
chrm	1413	1413	12561			chrm	1413	1413	155643			chrm	1413	1413	136			chrm	1413	1413	34			chrm	1413	1413	13
chrm	1414	1414	12450			chrm	1414	1414	155100			chrm	1414	1414	136			chrm	1414	1414	34			chrm	1414	1414	13
chrm	1415	1415	12444			chrm	1415	1415	153305			chrm	1415	1415	135			chrm	1415	1415	34			chrm	1415	1415	13
chrm	1416	1416	12675			chrm	1416	1416	153943			chrm	1416	1416	136			chrm	1416	1416	34			chrm	1416	1416	13
chrm	1417	1417	12718			chrm	1417	1417	155255			chrm	1417	1417	136			chrm	1417	1417	34			chrm	1417	1417	13
chrm	1418	1418	12776			chrm	1418	1418	154574			chrm	1418	1418	136			chrm	1418	1418	34			chrm	1418	1418	13
chrm	1419	1419	12675			chrm	1419	1419	155690			chrm	1419	1419	136			chrm	1419	1419	34			chrm	1419	1419	13
chrm	1420	1420	12656			chrm	1420	1420	155620			chrm	1420	1420	136			chrm	1420	1420	34			chrm	1420	1420	13
chrm	1421	1421	12654			chrm	1421	1421	153336			chrm	1421	1421	135			chrm	1421	1421	33			chrm	1421	1421	13
chrm	1422	1422	12618			chrm	1422	1422	155509			chrm	1422	1422	136			chrm	1422	1422	33			chrm	1422	1422	13
chrm	1423	1423	12667			chrm	1423	1423	154780			chrm	1423	1423	133			chrm	1423	1423	34			chrm	1423	1423	13
chrm	1424	1424	12783			chrm	1424	1424	151440			chrm	1424	1424	134			chrm	1424	1424	34			chrm	1424	1424	12
chrm	1425	1425	12686			chrm	1425	1425	155632			chrm	1425	1425	136			chrm	1425	1425	34			chrm	1425	1425	12
chrm	1426	1426	12807			chrm	1426	1426	155560			chrm	1426	1426	136			chrm	1426	1426	34			chrm	1426	1426	13
chrm	1427	1427	12873			chrm	1427	1427	155186			chrm	1427	1427	135			chrm	1427	1427	34			chrm	1427	1427	13
chrm	1428	1428	12857			chrm	1428	1428	154318			chrm	1428	1428	131			chrm	1428	1428	33			chrm	1428	1428	13
chrm	1429	1429	12804			chrm	1429	1429	155177			chrm	1429	1429	135			chrm	1429	1429	33			chrm	1429	1429	13
chrm	1430	1430	12720			chrm	1430	1430	155469			chrm	1430	1430	135			chrm	1430	1430	33			chrm	1430	1430	13
chrm	1431	1431	12691			chrm	1431	1431	154856			chrm	1431	1431	135			chrm	1431	1431	32			chrm	1431	1431	13
chrm	1432	1432	12787			chrm	1432	1432	155043			chrm	1432	1432	136			chrm	1432	1432	34			chrm	1432	1432	13
chrm	1433	1433	12764			chrm	1433	1433	154428			chrm	1433	1433	133			chrm	1433	1433	34			chrm	1433	1433	13
chrm	1434	1434	13014			chrm	1434	1434	155477			chrm	1434	1434	136			chrm	1434	1434	34			chrm	1434	1434	13
chrm	1435	1435	13151			chrm	1435	1435	155685			chrm	1435	1435	136			chrm	1435	1435	34			chrm	1435	1435	13
chrm	1436	1436	13227			chrm	1436	1436	155606			chrm	1436	1436	136			chrm	1436	1436	34			chrm	1436	1436	13
chrm	1437	1437	13138			chrm	1437	1437	154995			chrm	1437	1437	136			chrm	1437	1437	34			chrm	1437	1437	13
chrm	1438	1438	12879			chrm	1438	1438	152297			chrm	1438	1438	131			chrm	1438	1438	33			chrm	1438	1438	13
chrm	1439	1439	13075			chrm	1439	1439	153355			chrm	1439	1439	133			chrm	1439	1439	33			chrm	1439	1439	13
chrm	1440	1440	13163			chrm	1440	1440	154217			chrm	1440	1440	136			chrm	1440	1440	34			chrm	1440	1440	13
chrm	1441	1441	13091			chrm	1441	1441	154804			chrm	1441	1441	136			chrm	1441	1441	34			chrm	1441	1441	11
chrm	1442	1442	13155			chrm	1442	1442	155076			chrm	1442	1442	135			chrm	1442	1442	34			chrm	1442	1442	13
chrm	1443	1443	13128			chrm	1443	1443	152733			chrm	1443	1443	135			chrm	1443	1443	34			chrm	1443	1443	13
chrm	1444	1444	13060			chrm	1444	1444	153190			chrm	1444	1444	134			chrm	1444	1444	34			chrm	1444	1444	13
chrm	1445	1445	13074			chrm	1445	1445	150763			chrm	1445	1445	129			chrm	1445	1445	34			chrm	1445	1445	12
chrm	1446	1446	13002			chrm	1446	1446	155316			chrm	1446	1446	135			chrm	1446	1446	34			chrm	1446	1446	13
chrm	1447	1447	13224			chrm	1447	1447	155173			chrm	1447	1447	135			chrm	1447	1447	34			chrm	1447	1447	13
chrm	1448	1448	13032			chrm	1448	1448	155418			chrm	1448	1448	136			chrm	1448	1448	34			chrm	1448	1448	13
chrm	1449	1449	12948			chrm	1449	1449	154676			chrm	1449	1449	133			chrm	1449	1449	34			chrm	1449	1449	12
chrm	1450	1450	12928			chrm	1450	1450	154571			chrm	1450	1450	135			chrm	1450	1450	34			chrm	1450	1450	13
chrm	1451	1451	12821			chrm	1451	1451	153499			chrm	1451	1451	134			chrm	1451	1451	34			chrm	1451	1451	12
chrm	1452	1452	12948			chrm	1452	1452	155430			chrm	1452	1452	136			chrm	1452	1452	34			chrm	1452	1452	13
chrm	1453	1453	12860			chrm	1453	1453	155179			chrm	1453	1453	135			chrm	1453	1453	33			chrm	1453	1453	13
chrm	1454	1454	13035			chrm	1454	1454	155266			chrm	1454	1454	136			chrm	1454	1454	34			chrm	1454	1454	13
chrm	1455	1455	12939			chrm	1455	1455	154936			chrm	1455	1455	136			chrm	1455	1455	34			chrm	1455	1455	13
chrm	1456	1456	12816			chrm	1456	1456	155531			chrm	1456	1456	136			chrm	1456	1456	34			chrm	1456	1456	13
chrm	1457	1457	13122			chrm	1457	1457	155129			chrm	1457	1457	136			chrm	1457	1457	34			chrm	1457	1457	13
chrm	1458	1458	12964			chrm	1458	1458	154808			chrm	1458	1458	134			chrm	1458	1458	34			chrm	1458	1458	12
chrm	1459	1459	13079			chrm	1459	1459	155346			chrm	1459	1459	136			chrm	1459	1459	34			chrm	1459	1459	13
chrm	1460	1460	13075			chrm	1460	1460	155469			chrm	1460	1460	135			chrm	1460	1460	34			chrm	1460	1460	13
chrm	1461	1461	12860			chrm	1461	1461	154065			chrm	1461	1461	134			chrm	1461	1461	34			chrm	1461	1461	12
chrm	1462	1462	13143			chrm	1462	1462	154409			chrm	1462	1462	134			chrm	1462	1462	33			chrm	1462	1462	13
chrm	1463	1463	12913			chrm	1463	1463	155594			chrm	1463	1463	135			chrm	1463	1463	34			chrm	1463	1463	13
chrm	1464	1464	13336			chrm	1464	1464	155531			chrm	1464	1464	133			chrm	1464	1464	34			chrm	1464	1464	13
chrm	1465	1465	13154			chrm	1465	1465	154962			chrm	1465	1465	133			chrm	1465	1465	34			chrm	1465	1465	13
chrm	1466	1466	13059			chrm	1466	1466	155615			chrm	1466	1466	135			chrm	1466	1466	34			chrm	1466	1466	13
chrm	1467	1467	13095			chrm	1467	1467	155130			chrm	1467	1467	136			chrm	1467	1467	34			chrm	1467	1467	13
chrm	1468	1468	13055			chrm	1468	1468	152893			chrm	1468	1468	136			chrm	1468	1468	32			chrm	1468	1468	13
chrm	1469	1469	13321			chrm	1469	1469	152489			chrm	1469	1469	135			chrm	1469	1469	34			chrm	1469	1469	13
chrm	1470	1470	13326			chrm	1470	1470	151756			chrm	1470	1470	136			chrm	1470	1470	33			chrm	1470	1470	13
chrm	1471	1471	13221			chrm	1471	1471	155245			chrm	1471	1471	136			chrm	1471	1471	34			chrm	1471	1471	13
chrm	1472	1472	13201			chrm	1472	1472	153880			chrm	1472	1472	136			chrm	1472	1472	33			chrm	1472	1472	13
chrm	1473	1473	12983			chrm	1473	1473	153837			chrm	1473	1473	134			chrm	1473	1473	33			chrm	1473	1473	13
chrm	1474	1474	13123			chrm	1474	1474	154710			chrm	1474	1474	135			chrm	1474	1474	34			chrm	1474	1474	13
chrm	1475	1475	13293			chrm	1475	1475	154766			chrm	1475	1475	135			chrm	1475	1475	34			chrm	1475	1475	13
chrm	1476	1476	13306			chrm	1476	1476	153039			chrm	1476	1476	134			chrm	1476	1476	34			chrm	1476	1476	13
chrm	1477	1477	13261			chrm	1477	1477	153061			chrm	1477	1477	134			chrm	1477	1477	34			chrm	1477	1477	13
chrm	1478	1478	13151			chrm	1478	1478	149704			chrm	1478	1478	133			chrm	1478	1478	32			chrm	1478	1478	12
chrm	1479	1479	13121			chrm	1479	1479	149767			chrm	1479	1479	133			chrm	1479	1479	32			chrm	1479	1479	13
chrm	1480	1480	13041			chrm	1480	1480	155604			chrm	1480	1480	136			chrm	1480	1480	34			chrm	1480	1480	13
chrm	1481	1481	13151			chrm	1481	1481	155366			chrm	1481	1481	135			chrm	1481	1481	33			chrm	1481	1481	13
chrm	1482	1482	12871			chrm	1482	1482	155053			chrm	1482	1482	136			chrm	1482	1482	33			chrm	1482	1482	13
chrm	1483	1483	12823			chrm	1483	1483	154786			chrm	1483	1483	135			chrm	1483	1483	33			chrm	1483	1483	13
chrm	1484	1484	12325			chrm	1484	1484	155036			chrm	1484	1484	135			chrm	1484	1484	34			chrm	1484	1484	13
chrm	1485	1485	12212			chrm	1485	1485	147039			chrm	1485	1485	129			chrm	1485	1485	34			chrm	1485	1485	11
chrm	1486	1486	12271			chrm	1486	1486	154692			chrm	1486	1486	134			chrm	1486	1486	34			chrm	1486	1486	13
chrm	1487	1487	12670			chrm	1487	1487	155393			chrm	1487	1487	134			chrm	1487	1487	34			chrm	1487	1487	13
chrm	1488	1488	12649			chrm	1488	1488	155304			chrm	1488	1488	134			chrm	1488	1488	34			chrm	1488	1488	13
chrm	1489	1489	12671			chrm	1489	1489	154755			chrm	1489	1489	135			chrm	1489	1489	34			chrm	1489	1489	13
chrm	1490	1490	12466			chrm	1490	1490	155150			chrm	1490	1490	134			chrm	1490	1490	34			chrm	1490	1490	13
chrm	1491	1491	12384			chrm	1491	1491	155366			chrm	1491	1491	135			chrm	1491	1491	34			chrm	1491	1491	13
chrm	1492	1492	12356			chrm	1492	1492	155421			chrm	1492	1492	136			chrm	1492	1492	34			chrm	1492	1492	13
chrm	1493	1493	12406			chrm	1493	1493	153832			chrm	1493	1493	133			chrm	1493	1493	34			chrm	1493	1493	13
chrm	1494	1494	12358			chrm	1494	1494	154490			chrm	1494	1494	134			chrm	1494	1494	33			chrm	1494	1494	13
chrm	1495	1495	12449			chrm	1495	1495	154817			chrm	1495	1495	134			chrm	1495	1495	32			chrm	1495	1495	13
chrm	1496	1496	12267			chrm	1496	1496	154693			chrm	1496	1496	134			chrm	1496	1496	32			chrm	1496	1496	13
chrm	1497	1497	12422			chrm	1497	1497	155124			chrm	1497	1497	135			chrm	1497	1497	34			chrm	1497	1497	13
chrm	1498	1498	12436			chrm	1498	1498	154620			chrm	1498	1498	136			chrm	1498	1498	34			chrm	1498	1498	12
chrm	1499	1499	12395			chrm	1499	1499	154262			chrm	1499	1499	136			chrm	1499	1499	33			chrm	1499	1499	12
chrm	1500	1500	12491			chrm	1500	1500	154426			chrm	1500	1500	133			chrm	1500	1500	33			chrm	1500	1500	13
chrm	1501	1501	12381			chrm	1501	1501	152175			chrm	1501	1501	131			chrm	1501	1501	34			chrm	1501	1501	13
chrm	1502	1502	12451			chrm	1502	1502	155160			chrm	1502	1502	135			chrm	1502	1502	34			chrm	1502	1502	13
chrm	1503	1503	12515			chrm	1503	1503	155232			chrm	1503	1503	135			chrm	1503	1503	34			chrm	1503	1503	13
chrm	1504	1504	12369			chrm	1504	1504	153054			chrm	1504	1504	133			chrm	1504	1504	34			chrm	1504	1504	13
chrm	1505	1505	12355			chrm	1505	1505	154465			chrm	1505	1505	134			chrm	1505	1505	34			chrm	1505	1505	13
chrm	1506	1506	12049			chrm	1506	1506	155420			chrm	1506	1506	135			chrm	1506	1506	34			chrm	1506	1506	13
chrm	1507	1507	11989			chrm	1507	1507	154663			chrm	1507	1507	131			chrm	1507	1507	34			chrm	1507	1507	13
chrm	1508	1508	12173			chrm	1508	1508	155277			chrm	1508	1508	134			chrm	1508	1508	34			chrm	1508	1508	13
chrm	1509	1509	12057			chrm	1509	1509	153843			chrm	1509	1509	134			chrm	1509	1509	34			chrm	1509	1509	13
chrm	1510	1510	12083			chrm	1510	1510	155681			chrm	1510	1510	136			chrm	1510	1510	34			chrm	1510	1510	13
chrm	1511	1511	11969			chrm	1511	1511	154544			chrm	1511	1511	132			chrm	1511	1511	34			chrm	1511	1511	13
chrm	1512	1512	11930			chrm	1512	1512	153889			chrm	1512	1512	136			chrm	1512	1512	34			chrm	1512	1512	13
chrm	1513	1513	11976			chrm	1513	1513	155760			chrm	1513	1513	136			chrm	1513	1513	34			chrm	1513	1513	13
chrm	1514	1514	11969			chrm	1514	1514	155750			chrm	1514	1514	136			chrm	1514	1514	34			chrm	1514	1514	13
chrm	1515	1515	12005			chrm	1515	1515	155608			chrm	1515	1515	136			chrm	1515	1515	34			chrm	1515	1515	13
chrm	1516	1516	11897			chrm	1516	1516	155800			chrm	1516	1516	136			chrm	1516	1516	34			chrm	1516	1516	13
chrm	1517	1517	11833			chrm	1517	1517	155658			chrm	1517	1517	136			chrm	1517	1517	34			chrm	1517	1517	13
chrm	1518	1518	11853			chrm	1518	1518	155735			chrm	1518	1518	136			chrm	1518	1518	34			chrm	1518	1518	13
chrm	1519	1519	11805			chrm	1519	1519	155576			chrm	1519	1519	136			chrm	1519	1519	34			chrm	1519	1519	13
chrm	1520	1520	11790			chrm	1520	1520	155183			chrm	1520	1520	135			chrm	1520	1520	33			chrm	1520	1520	13
chrm	1521	1521	11758			chrm	1521	1521	155768			chrm	1521	1521	136			chrm	1521	1521	33			chrm	1521	1521	13
chrm	1522	1522	11964			chrm	1522	1522	155770			chrm	1522	1522	136			chrm	1522	1522	34			chrm	1522	1522	13
chrm	1523	1523	12091			chrm	1523	1523	155339			chrm	1523	1523	136			chrm	1523	1523	33			chrm	1523	1523	13
chrm	1524	1524	12124			chrm	1524	1524	155806			chrm	1524	1524	136			chrm	1524	1524	34			chrm	1524	1524	13
chrm	1525	1525	12131			chrm	1525	1525	155757			chrm	1525	1525	136			chrm	1525	1525	34			chrm	1525	1525	13
chrm	1526	1526	12039			chrm	1526	1526	155545			chrm	1526	1526	136			chrm	1526	1526	34			chrm	1526	1526	13
chrm	1527	1527	12249			chrm	1527	1527	155214			chrm	1527	1527	136			chrm	1527	1527	34			chrm	1527	1527	13
chrm	1528	1528	12312			chrm	1528	1528	155804			chrm	1528	1528	136			chrm	1528	1528	34			chrm	1528	1528	13
chrm	1529	1529	12416			chrm	1529	1529	155807			chrm	1529	1529	136			chrm	1529	1529	34			chrm	1529	1529	13
chrm	1530	1530	12419			chrm	1530	1530	155674			chrm	1530	1530	135			chrm	1530	1530	34			chrm	1530	1530	13
chrm	1531	1531	12450			chrm	1531	1531	154197			chrm	1531	1531	135			chrm	1531	1531	34			chrm	1531	1531	13
chrm	1532	1532	12461			chrm	1532	1532	155676			chrm	1532	1532	136			chrm	1532	1532	34			chrm	1532	1532	13
chrm	1533	1533	12413			chrm	1533	1533	155716			chrm	1533	1533	136			chrm	1533	1533	34			chrm	1533	1533	13
chrm	1534	1534	12484			chrm	1534	1534	153632			chrm	1534	1534	136			chrm	1534	1534	34			chrm	1534	1534	13
chrm	1535	1535	12471			chrm	1535	1535	153158			chrm	1535	1535	136			chrm	1535	1535	33			chrm	1535	1535	13
chrm	1536	1536	12442			chrm	1536	1536	155056			chrm	1536	1536	136			chrm	1536	1536	34			chrm	1536	1536	13
chrm	1537	1537	12448			chrm	1537	1537	154727			chrm	1537	1537	136			chrm	1537	1537	34			chrm	1537	1537	12
chrm	1538	1538	12364			chrm	1538	1538	154693			chrm	1538	1538	135			chrm	1538	1538	34			chrm	1538	1538	12
chrm	1539	1539	12591			chrm	1539	1539	155322			chrm	1539	1539	136			chrm	1539	1539	34			chrm	1539	1539	12
chrm	1540	1540	12671			chrm	1540	1540	155297			chrm	1540	1540	136			chrm	1540	1540	34			chrm	1540	1540	13
chrm	1541	1541	12923			chrm	1541	1541	154770			chrm	1541	1541	136			chrm	1541	1541	34			chrm	1541	1541	13
chrm	1542	1542	12905			chrm	1542	1542	155268			chrm	1542	1542	136			chrm	1542	1542	34			chrm	1542	1542	13
chrm	1543	1543	12925			chrm	1543	1543	152872			chrm	1543	1543	134			chrm	1543	1543	33			chrm	1543	1543	12
chrm	1544	1544	13007			chrm	1544	1544	152652			chrm	1544	1544	134			chrm	1544	1544	32			chrm	1544	1544	12
chrm	1545	1545	13042			chrm	1545	1545	155625			chrm	1545	1545	136			chrm	1545	1545	34			chrm	1545	1545	13
chrm	1546	1546	13074			chrm	1546	1546	154873			chrm	1546	1546	136			chrm	1546	1546	34			chrm	1546	1546	13
chrm	1547	1547	13046			chrm	1547	1547	154858			chrm	1547	1547	136			chrm	1547	1547	34			chrm	1547	1547	13
chrm	1548	1548	12762			chrm	1548	1548	145306			chrm	1548	1548	125			chrm	1548	1548	34			chrm	1548	1548	12
chrm	1549	1549	12884			chrm	1549	1549	150086			chrm	1549	1549	128			chrm	1549	1549	34			chrm	1549	1549	12
chrm	1550	1550	12629			chrm	1550	1550	152065			chrm	1550	1550	132			chrm	1550	1550	33			chrm	1550	1550	12
chrm	1551	1551	12782			chrm	1551	1551	154597			chrm	1551	1551	134			chrm	1551	1551	34			chrm	1551	1551	13
chrm	1552	1552	12769			chrm	1552	1552	154987			chrm	1552	1552	134			chrm	1552	1552	34			chrm	1552	1552	13
chrm	1553	1553	12653			chrm	1553	1553	154684			chrm	1553	1553	135			chrm	1553	1553	34			chrm	1553	1553	13
chrm	1554	1554	12663			chrm	1554	1554	153837			chrm	1554	1554	132			chrm	1554	1554	34			chrm	1554	1554	13
chrm	1555	1555	12673			chrm	1555	1555	154079			chrm	1555	1555	134			chrm	1555	1555	33			chrm	1555	1555	11
chrm	1556	1556	12825			chrm	1556	1556	153099			chrm	1556	1556	136			chrm	1556	1556	31			chrm	1556	1556	12
chrm	1557	1557	12857			chrm	1557	1557	152017			chrm	1557	1557	135			chrm	1557	1557	34			chrm	1557	1557	13
chrm	1558	1558	12857			chrm	1558	1558	155061			chrm	1558	1558	135			chrm	1558	1558	34			chrm	1558	1558	12
chrm	1559	1559	13004			chrm	1559	1559	154465			chrm	1559	1559	135			chrm	1559	1559	34			chrm	1559	1559	12
chrm	1560	1560	12966			chrm	1560	1560	153927			chrm	1560	1560	134			chrm	1560	1560	34			chrm	1560	1560	12
chrm	1561	1561	13086			chrm	1561	1561	154436			chrm	1561	1561	135			chrm	1561	1561	34			chrm	1561	1561	12
chrm	1562	1562	13066			chrm	1562	1562	153106			chrm	1562	1562	136			chrm	1562	1562	34			chrm	1562	1562	13
chrm	1563	1563	12983			chrm	1563	1563	153998			chrm	1563	1563	136			chrm	1563	1563	34			chrm	1563	1563	13
chrm	1564	1564	13035			chrm	1564	1564	154012			chrm	1564	1564	135			chrm	1564	1564	34			chrm	1564	1564	13
chrm	1565	1565	13111			chrm	1565	1565	155235			chrm	1565	1565	135			chrm	1565	1565	34			chrm	1565	1565	13
chrm	1566	1566	13251			chrm	1566	1566	155627			chrm	1566	1566	136			chrm	1566	1566	34			chrm	1566	1566	13
chrm	1567	1567	13056			chrm	1567	1567	155649			chrm	1567	1567	136			chrm	1567	1567	34			chrm	1567	1567	13
chrm	1568	1568	12966			chrm	1568	1568	155665			chrm	1568	1568	135			chrm	1568	1568	34			chrm	1568	1568	13
chrm	1569	1569	12994			chrm	1569	1569	155362			chrm	1569	1569	135			chrm	1569	1569	34			chrm	1569	1569	13
chrm	1570	1570	13033			chrm	1570	1570	155491			chrm	1570	1570	135			chrm	1570	1570	34			chrm	1570	1570	13
chrm	1571	1571	13307			chrm	1571	1571	154736			chrm	1571	1571	136			chrm	1571	1571	34			chrm	1571	1571	13
chrm	1572	1572	13229			chrm	1572	1572	154527			chrm	1572	1572	135			chrm	1572	1572	34			chrm	1572	1572	13
chrm	1573	1573	13209			chrm	1573	1573	155358			chrm	1573	1573	135			chrm	1573	1573	34			chrm	1573	1573	13
chrm	1574	1574	13265			chrm	1574	1574	155407			chrm	1574	1574	135			chrm	1574	1574	34			chrm	1574	1574	13
chrm	1575	1575	13140			chrm	1575	1575	154899			chrm	1575	1575	135			chrm	1575	1575	34			chrm	1575	1575	13
chrm	1576	1576	13306			chrm	1576	1576	155719			chrm	1576	1576	136			chrm	1576	1576	34			chrm	1576	1576	13
chrm	1577	1577	13204			chrm	1577	1577	155186			chrm	1577	1577	136			chrm	1577	1577	33			chrm	1577	1577	13
chrm	1578	1578	13138			chrm	1578	1578	155626			chrm	1578	1578	136			chrm	1578	1578	34			chrm	1578	1578	13
chrm	1579	1579	13051			chrm	1579	1579	153679			chrm	1579	1579	134			chrm	1579	1579	33			chrm	1579	1579	12
chrm	1580	1580	12986			chrm	1580	1580	155579			chrm	1580	1580	136			chrm	1580	1580	34			chrm	1580	1580	13
chrm	1581	1581	12992			chrm	1581	1581	153978			chrm	1581	1581	136			chrm	1581	1581	31			chrm	1581	1581	12
chrm	1582	1582	12966			chrm	1582	1582	155423			chrm	1582	1582	136			chrm	1582	1582	34			chrm	1582	1582	13
chrm	1583	1583	12878			chrm	1583	1583	154734			chrm	1583	1583	135			chrm	1583	1583	34			chrm	1583	1583	13
chrm	1584	1584	12891			chrm	1584	1584	155572			chrm	1584	1584	136			chrm	1584	1584	34			chrm	1584	1584	13
chrm	1585	1585	12626			chrm	1585	1585	155746			chrm	1585	1585	136			chrm	1585	1585	34			chrm	1585	1585	13
chrm	1586	1586	12559			chrm	1586	1586	155548			chrm	1586	1586	136			chrm	1586	1586	34			chrm	1586	1586	13
chrm	1587	1587	12482			chrm	1587	1587	155482			chrm	1587	1587	136			chrm	1587	1587	33			chrm	1587	1587	13
chrm	1588	1588	12497			chrm	1588	1588	155536			chrm	1588	1588	136			chrm	1588	1588	34			chrm	1588	1588	13
chrm	1589	1589	12506			chrm	1589	1589	155577			chrm	1589	1589	136			chrm	1589	1589	34			chrm	1589	1589	13
chrm	1590	1590	12438			chrm	1590	1590	155745			chrm	1590	1590	136			chrm	1590	1590	34			chrm	1590	1590	13
chrm	1591	1591	12296			chrm	1591	1591	155626			chrm	1591	1591	136			chrm	1591	1591	34			chrm	1591	1591	13
chrm	1592	1592	12274			chrm	1592	1592	154181			chrm	1592	1592	132			chrm	1592	1592	33			chrm	1592	1592	13
chrm	1593	1593	12267			chrm	1593	1593	155583			chrm	1593	1593	136			chrm	1593	1593	34			chrm	1593	1593	13
chrm	1594	1594	12337			chrm	1594	1594	154235			chrm	1594	1594	134			chrm	1594	1594	33			chrm	1594	1594	13
chrm	1595	1595	12291			chrm	1595	1595	155185			chrm	1595	1595	135			chrm	1595	1595	34			chrm	1595	1595	13
chrm	1596	1596	12280			chrm	1596	1596	155549			chrm	1596	1596	135			chrm	1596	1596	34			chrm	1596	1596	13
chrm	1597	1597	12245			chrm	1597	1597	155356			chrm	1597	1597	134			chrm	1597	1597	33			chrm	1597	1597	13
chrm	1598	1598	12216			chrm	1598	1598	148240			chrm	1598	1598	128			chrm	1598	1598	33			chrm	1598	1598	13
chrm	1599	1599	12406			chrm	1599	1599	154188			chrm	1599	1599	132			chrm	1599	1599	34			chrm	1599	1599	13
chrm	1600	1600	12501			chrm	1600	1600	155045			chrm	1600	1600	136			chrm	1600	1600	33			chrm	1600	1600	12
chrm	1601	1601	12578			chrm	1601	1601	154856			chrm	1601	1601	135			chrm	1601	1601	33			chrm	1601	1601	12
chrm	1602	1602	12587			chrm	1602	1602	155622			chrm	1602	1602	135			chrm	1602	1602	34			chrm	1602	1602	13
chrm	1603	1603	12415			chrm	1603	1603	154477			chrm	1603	1603	136			chrm	1603	1603	33			chrm	1603	1603	12
chrm	1604	1604	12547			chrm	1604	1604	151767			chrm	1604	1604	133			chrm	1604	1604	34			chrm	1604	1604	12
chrm	1605	1605	12440			chrm	1605	1605	155091			chrm	1605	1605	135			chrm	1605	1605	34			chrm	1605	1605	13
chrm	1606	1606	12618			chrm	1606	1606	154386			chrm	1606	1606	135			chrm	1606	1606	34			chrm	1606	1606	13
chrm	1607	1607	12549			chrm	1607	1607	153218			chrm	1607	1607	134			chrm	1607	1607	32			chrm	1607	1607	13
chrm	1608	1608	12242			chrm	1608	1608	155034			chrm	1608	1608	136			chrm	1608	1608	34			chrm	1608	1608	13
chrm	1609	1609	12248			chrm	1609	1609	154226			chrm	1609	1609	135			chrm	1609	1609	34			chrm	1609	1609	13
chrm	1610	1610	12121			chrm	1610	1610	155038			chrm	1610	1610	135			chrm	1610	1610	34			chrm	1610	1610	13
chrm	1611	1611	12302			chrm	1611	1611	155412			chrm	1611	1611	136			chrm	1611	1611	34			chrm	1611	1611	13
chrm	1612	1612	12268			chrm	1612	1612	155255			chrm	1612	1612	136			chrm	1612	1612	34			chrm	1612	1612	13
chrm	1613	1613	11975			chrm	1613	1613	149005			chrm	1613	1613	135			chrm	1613	1613	33			chrm	1613	1613	13
chrm	1614	1614	12039			chrm	1614	1614	154190			chrm	1614	1614	136			chrm	1614	1614	34			chrm	1614	1614	12
chrm	1615	1615	11605			chrm	1615	1615	152676			chrm	1615	1615	136			chrm	1615	1615	34			chrm	1615	1615	12
chrm	1616	1616	11724			chrm	1616	1616	154435			chrm	1616	1616	135			chrm	1616	1616	34			chrm	1616	1616	13
chrm	1617	1617	11671			chrm	1617	1617	154301			chrm	1617	1617	134			chrm	1617	1617	34			chrm	1617	1617	13
chrm	1618	1618	11631			chrm	1618	1618	155362			chrm	1618	1618	136			chrm	1618	1618	34			chrm	1618	1618	13
chrm	1619	1619	11644			chrm	1619	1619	155341			chrm	1619	1619	136			chrm	1619	1619	33			chrm	1619	1619	13
chrm	1620	1620	11355			chrm	1620	1620	154666			chrm	1620	1620	136			chrm	1620	1620	34			chrm	1620	1620	13
chrm	1621	1621	11356			chrm	1621	1621	155243			chrm	1621	1621	136			chrm	1621	1621	34			chrm	1621	1621	13
chrm	1622	1622	11269			chrm	1622	1622	155281			chrm	1622	1622	136			chrm	1622	1622	34			chrm	1622	1622	13
chrm	1623	1623	11274			chrm	1623	1623	154691			chrm	1623	1623	135			chrm	1623	1623	33			chrm	1623	1623	13
chrm	1624	1624	11108			chrm	1624	1624	155211			chrm	1624	1624	136			chrm	1624	1624	34			chrm	1624	1624	13
chrm	1625	1625	10982			chrm	1625	1625	155589			chrm	1625	1625	136			chrm	1625	1625	34			chrm	1625	1625	13
chrm	1626	1626	10886			chrm	1626	1626	154478			chrm	1626	1626	135			chrm	1626	1626	34			chrm	1626	1626	12
chrm	1627	1627	10859			chrm	1627	1627	155720			chrm	1627	1627	136			chrm	1627	1627	34			chrm	1627	1627	13
chrm	1628	1628	10904			chrm	1628	1628	155720			chrm	1628	1628	136			chrm	1628	1628	34			chrm	1628	1628	13
chrm	1629	1629	11099			chrm	1629	1629	155578			chrm	1629	1629	136			chrm	1629	1629	34			chrm	1629	1629	13
chrm	1630	1630	11225			chrm	1630	1630	155682			chrm	1630	1630	136			chrm	1630	1630	34			chrm	1630	1630	13
chrm	1631	1631	11303			chrm	1631	1631	155578			chrm	1631	1631	136			chrm	1631	1631	34			chrm	1631	1631	13
chrm	1632	1632	11304			chrm	1632	1632	155181			chrm	1632	1632	135			chrm	1632	1632	33			chrm	1632	1632	13
chrm	1633	1633	11589			chrm	1633	1633	155382			chrm	1633	1633	135			chrm	1633	1633	33			chrm	1633	1633	13
chrm	1634	1634	11543			chrm	1634	1634	155148			chrm	1634	1634	135			chrm	1634	1634	33			chrm	1634	1634	13
chrm	1635	1635	11891			chrm	1635	1635	155202			chrm	1635	1635	133			chrm	1635	1635	34			chrm	1635	1635	13
chrm	1636	1636	11819			chrm	1636	1636	155124			chrm	1636	1636	134			chrm	1636	1636	34			chrm	1636	1636	13
chrm	1637	1637	11804			chrm	1637	1637	155499			chrm	1637	1637	134			chrm	1637	1637	34			chrm	1637	1637	13
chrm	1638	1638	11445			chrm	1638	1638	154560			chrm	1638	1638	134			chrm	1638	1638	33			chrm	1638	1638	13
chrm	1639	1639	11402			chrm	1639	1639	155686			chrm	1639	1639	136			chrm	1639	1639	34			chrm	1639	1639	13
chrm	1640	1640	11453			chrm	1640	1640	155281			chrm	1640	1640	135			chrm	1640	1640	34			chrm	1640	1640	13
chrm	1641	1641	11458			chrm	1641	1641	154806			chrm	1641	1641	135			chrm	1641	1641	33			chrm	1641	1641	13
chrm	1642	1642	11461			chrm	1642	1642	155516			chrm	1642	1642	135			chrm	1642	1642	34			chrm	1642	1642	13
chrm	1643	1643	11459			chrm	1643	1643	155399			chrm	1643	1643	136			chrm	1643	1643	34			chrm	1643	1643	13
chrm	1644	1644	11432			chrm	1644	1644	154851			chrm	1644	1644	136			chrm	1644	1644	34			chrm	1644	1644	13
chrm	1645	1645	11384			chrm	1645	1645	155505			chrm	1645	1645	136			chrm	1645	1645	34			chrm	1645	1645	13
chrm	1646	1646	11255			chrm	1646	1646	154501			chrm	1646	1646	135			chrm	1646	1646	32			chrm	1646	1646	11
chrm	1647	1647	11242			chrm	1647	1647	155537			chrm	1647	1647	136			chrm	1647	1647	33			chrm	1647	1647	13
chrm	1648	1648	11102			chrm	1648	1648	155695			chrm	1648	1648	135			chrm	1648	1648	34			chrm	1648	1648	13
chrm	1649	1649	11081			chrm	1649	1649	154743			chrm	1649	1649	134			chrm	1649	1649	34			chrm	1649	1649	13
chrm	1650	1650	11116			chrm	1650	1650	154912			chrm	1650	1650	133			chrm	1650	1650	34			chrm	1650	1650	13
chrm	1651	1651	11051			chrm	1651	1651	155639			chrm	1651	1651	136			chrm	1651	1651	34			chrm	1651	1651	13
chrm	1652	1652	11057			chrm	1652	1652	155128			chrm	1652	1652	136			chrm	1652	1652	33			chrm	1652	1652	13
chrm	1653	1653	10949			chrm	1653	1653	153562			chrm	1653	1653	132			chrm	1653	1653	34			chrm	1653	1653	13
chrm	1654	1654	10937			chrm	1654	1654	155217			chrm	1654	1654	136			chrm	1654	1654	34			chrm	1654	1654	13
chrm	1655	1655	10967			chrm	1655	1655	155186			chrm	1655	1655	136			chrm	1655	1655	34			chrm	1655	1655	13
chrm	1656	1656	10957			chrm	1656	1656	155637			chrm	1656	1656	135			chrm	1656	1656	34			chrm	1656	1656	13
chrm	1657	1657	10971			chrm	1657	1657	155345			chrm	1657	1657	135			chrm	1657	1657	34			chrm	1657	1657	13
chrm	1658	1658	10928			chrm	1658	1658	153702			chrm	1658	1658	135			chrm	1658	1658	34			chrm	1658	1658	13
chrm	1659	1659	10803			chrm	1659	1659	154426			chrm	1659	1659	135			chrm	1659	1659	34			chrm	1659	1659	13
chrm	1660	1660	10788			chrm	1660	1660	152078			chrm	1660	1660	135			chrm	1660	1660	34			chrm	1660	1660	13
chrm	1661	1661	10757			chrm	1661	1661	155320			chrm	1661	1661	135			chrm	1661	1661	34			chrm	1661	1661	13
chrm	1662	1662	10802			chrm	1662	1662	155216			chrm	1662	1662	135			chrm	1662	1662	34			chrm	1662	1662	12
chrm	1663	1663	10762			chrm	1663	1663	155331			chrm	1663	1663	135			chrm	1663	1663	34			chrm	1663	1663	12
chrm	1664	1664	10850			chrm	1664	1664	155480			chrm	1664	1664	135			chrm	1664	1664	34			chrm	1664	1664	12
chrm	1665	1665	10909			chrm	1665	1665	155404			chrm	1665	1665	136			chrm	1665	1665	33			chrm	1665	1665	13
chrm	1666	1666	10867			chrm	1666	1666	155354			chrm	1666	1666	136			chrm	1666	1666	33			chrm	1666	1666	13
chrm	1667	1667	10874			chrm	1667	1667	155042			chrm	1667	1667	136			chrm	1667	1667	33			chrm	1667	1667	13
chrm	1668	1668	10749			chrm	1668	1668	155000			chrm	1668	1668	136			chrm	1668	1668	34			chrm	1668	1668	11
chrm	1669	1669	10901			chrm	1669	1669	154398			chrm	1669	1669	136			chrm	1669	1669	33			chrm	1669	1669	12
chrm	1670	1670	10915			chrm	1670	1670	154875			chrm	1670	1670	136			chrm	1670	1670	34			chrm	1670	1670	12
chrm	1671	1671	10979			chrm	1671	1671	152888			chrm	1671	1671	131			chrm	1671	1671	33			chrm	1671	1671	11
chrm	1672	1672	11108			chrm	1672	1672	154486			chrm	1672	1672	135			chrm	1672	1672	33			chrm	1672	1672	12
chrm	1673	1673	10897			chrm	1673	1673	154802			chrm	1673	1673	135			chrm	1673	1673	33			chrm	1673	1673	12
chrm	1674	1674	11055			chrm	1674	1674	153985			chrm	1674	1674	135			chrm	1674	1674	34			chrm	1674	1674	13
chrm	1675	1675	11034			chrm	1675	1675	155146			chrm	1675	1675	135			chrm	1675	1675	34			chrm	1675	1675	13
chrm	1676	1676	11145			chrm	1676	1676	155259			chrm	1676	1676	136			chrm	1676	1676	34			chrm	1676	1676	13
chrm	1677	1677	11333			chrm	1677	1677	155105			chrm	1677	1677	135			chrm	1677	1677	33			chrm	1677	1677	13
chrm	1678	1678	11030			chrm	1678	1678	155475			chrm	1678	1678	134			chrm	1678	1678	34			chrm	1678	1678	13
chrm	1679	1679	11157			chrm	1679	1679	154714			chrm	1679	1679	134			chrm	1679	1679	34			chrm	1679	1679	13
chrm	1680	1680	11047			chrm	1680	1680	155319			chrm	1680	1680	135			chrm	1680	1680	34			chrm	1680	1680	13
chrm	1681	1681	11135			chrm	1681	1681	154818			chrm	1681	1681	136			chrm	1681	1681	33			chrm	1681	1681	13
chrm	1682	1682	11169			chrm	1682	1682	152622			chrm	1682	1682	133			chrm	1682	1682	32			chrm	1682	1682	13
chrm	1683	1683	11345			chrm	1683	1683	154841			chrm	1683	1683	133			chrm	1683	1683	34			chrm	1683	1683	13
chrm	1684	1684	11341			chrm	1684	1684	155516			chrm	1684	1684	135			chrm	1684	1684	34			chrm	1684	1684	13
chrm	1685	1685	11181			chrm	1685	1685	155554			chrm	1685	1685	135			chrm	1685	1685	34			chrm	1685	1685	13
chrm	1686	1686	11180			chrm	1686	1686	155065			chrm	1686	1686	136			chrm	1686	1686	34			chrm	1686	1686	13
chrm	1687	1687	11222			chrm	1687	1687	155769			chrm	1687	1687	136			chrm	1687	1687	34			chrm	1687	1687	13
chrm	1688	1688	11405			chrm	1688	1688	155810			chrm	1688	1688	136			chrm	1688	1688	34			chrm	1688	1688	13
chrm	1689	1689	11611			chrm	1689	1689	155578			chrm	1689	1689	136			chrm	1689	1689	34			chrm	1689	1689	13
chrm	1690	1690	11395			chrm	1690	1690	155799			chrm	1690	1690	136			chrm	1690	1690	34			chrm	1690	1690	13
chrm	1691	1691	11278			chrm	1691	1691	155845			chrm	1691	1691	136			chrm	1691	1691	34			chrm	1691	1691	13
chrm	1692	1692	11040			chrm	1692	1692	155773			chrm	1692	1692	136			chrm	1692	1692	34			chrm	1692	1692	13
chrm	1693	1693	11145			chrm	1693	1693	155213			chrm	1693	1693	135			chrm	1693	1693	34			chrm	1693	1693	13
chrm	1694	1694	11117			chrm	1694	1694	155715			chrm	1694	1694	136			chrm	1694	1694	34			chrm	1694	1694	13
chrm	1695	1695	11468			chrm	1695	1695	154210			chrm	1695	1695	134			chrm	1695	1695	34			chrm	1695	1695	13
chrm	1696	1696	11509			chrm	1696	1696	155712			chrm	1696	1696	136			chrm	1696	1696	34			chrm	1696	1696	13
chrm	1697	1697	11741			chrm	1697	1697	155691			chrm	1697	1697	136			chrm	1697	1697	34			chrm	1697	1697	13
chrm	1698	1698	11864			chrm	1698	1698	155478			chrm	1698	1698	136			chrm	1698	1698	34			chrm	1698	1698	13
chrm	1699	1699	11878			chrm	1699	1699	155507			chrm	1699	1699	136			chrm	1699	1699	34			chrm	1699	1699	13
chrm	1700	1700	11741			chrm	1700	1700	154100			chrm	1700	1700	132			chrm	1700	1700	33			chrm	1700	1700	12
chrm	1701	1701	11739			chrm	1701	1701	155356			chrm	1701	1701	134			chrm	1701	1701	34			chrm	1701	1701	13
chrm	1702	1702	11691			chrm	1702	1702	154598			chrm	1702	1702	134			chrm	1702	1702	34			chrm	1702	1702	13
chrm	1703	1703	11768			chrm	1703	1703	155342			chrm	1703	1703	135			chrm	1703	1703	34			chrm	1703	1703	13
chrm	1704	1704	11815			chrm	1704	1704	155646			chrm	1704	1704	136			chrm	1704	1704	34			chrm	1704	1704	13
chrm	1705	1705	11806			chrm	1705	1705	155358			chrm	1705	1705	136			chrm	1705	1705	34			chrm	1705	1705	13
chrm	1706	1706	11784			chrm	1706	1706	154567			chrm	1706	1706	136			chrm	1706	1706	34			chrm	1706	1706	13
chrm	1707	1707	11669			chrm	1707	1707	155603			chrm	1707	1707	135			chrm	1707	1707	34			chrm	1707	1707	13
chrm	1708	1708	11669			chrm	1708	1708	155442			chrm	1708	1708	134			chrm	1708	1708	34			chrm	1708	1708	13
chrm	1709	1709	11673			chrm	1709	1709	153877			chrm	1709	1709	131			chrm	1709	1709	34			chrm	1709	1709	13
chrm	1710	1710	11533			chrm	1710	1710	155072			chrm	1710	1710	135			chrm	1710	1710	34			chrm	1710	1710	13
chrm	1711	1711	11544			chrm	1711	1711	154844			chrm	1711	1711	135			chrm	1711	1711	33			chrm	1711	1711	13
chrm	1712	1712	11391			chrm	1712	1712	155732			chrm	1712	1712	136			chrm	1712	1712	34			chrm	1712	1712	13
chrm	1713	1713	11504			chrm	1713	1713	155787			chrm	1713	1713	136			chrm	1713	1713	34			chrm	1713	1713	13
chrm	1714	1714	11493			chrm	1714	1714	155649			chrm	1714	1714	136			chrm	1714	1714	34			chrm	1714	1714	13
chrm	1715	1715	11467			chrm	1715	1715	155656			chrm	1715	1715	136			chrm	1715	1715	34			chrm	1715	1715	13
chrm	1716	1716	11444			chrm	1716	1716	154946			chrm	1716	1716	136			chrm	1716	1716	34			chrm	1716	1716	13
chrm	1717	1717	11349			chrm	1717	1717	155684			chrm	1717	1717	136			chrm	1717	1717	34			chrm	1717	1717	13
chrm	1718	1718	11338			chrm	1718	1718	155579			chrm	1718	1718	136			chrm	1718	1718	34			chrm	1718	1718	13
chrm	1719	1719	11285			chrm	1719	1719	155494			chrm	1719	1719	134			chrm	1719	1719	34			chrm	1719	1719	13
chrm	1720	1720	11199			chrm	1720	1720	155392			chrm	1720	1720	135			chrm	1720	1720	34			chrm	1720	1720	13
chrm	1721	1721	11194			chrm	1721	1721	155561			chrm	1721	1721	136			chrm	1721	1721	34			chrm	1721	1721	13
chrm	1722	1722	10853			chrm	1722	1722	155081			chrm	1722	1722	136			chrm	1722	1722	34			chrm	1722	1722	13
chrm	1723	1723	10857			chrm	1723	1723	155723			chrm	1723	1723	136			chrm	1723	1723	34			chrm	1723	1723	13
chrm	1724	1724	10870			chrm	1724	1724	155753			chrm	1724	1724	136			chrm	1724	1724	34			chrm	1724	1724	13
chrm	1725	1725	10890			chrm	1725	1725	155664			chrm	1725	1725	136			chrm	1725	1725	34			chrm	1725	1725	13
chrm	1726	1726	10878			chrm	1726	1726	155812			chrm	1726	1726	136			chrm	1726	1726	34			chrm	1726	1726	13
chrm	1727	1727	10735			chrm	1727	1727	155682			chrm	1727	1727	136			chrm	1727	1727	34			chrm	1727	1727	13
chrm	1728	1728	10709			chrm	1728	1728	154873			chrm	1728	1728	135			chrm	1728	1728	34			chrm	1728	1728	13
chrm	1729	1729	10669			chrm	1729	1729	155457			chrm	1729	1729	136			chrm	1729	1729	34			chrm	1729	1729	13
chrm	1730	1730	10663			chrm	1730	1730	155691			chrm	1730	1730	136			chrm	1730	1730	34			chrm	1730	1730	13
chrm	1731	1731	10655			chrm	1731	1731	155532			chrm	1731	1731	135			chrm	1731	1731	34			chrm	1731	1731	13
chrm	1732	1732	10692			chrm	1732	1732	154726			chrm	1732	1732	134			chrm	1732	1732	34			chrm	1732	1732	13
chrm	1733	1733	10683			chrm	1733	1733	155739			chrm	1733	1733	135			chrm	1733	1733	33			chrm	1733	1733	13
chrm	1734	1734	10626			chrm	1734	1734	155762			chrm	1734	1734	135			chrm	1734	1734	33			chrm	1734	1734	13
chrm	1735	1735	10585			chrm	1735	1735	154880			chrm	1735	1735	133			chrm	1735	1735	33			chrm	1735	1735	13
chrm	1736	1736	10641			chrm	1736	1736	155573			chrm	1736	1736	136			chrm	1736	1736	34			chrm	1736	1736	13
chrm	1737	1737	10630			chrm	1737	1737	155575			chrm	1737	1737	136			chrm	1737	1737	34			chrm	1737	1737	13
chrm	1738	1738	10631			chrm	1738	1738	155484			chrm	1738	1738	136			chrm	1738	1738	34			chrm	1738	1738	13
chrm	1739	1739	10589			chrm	1739	1739	154177			chrm	1739	1739	134			chrm	1739	1739	34			chrm	1739	1739	13
chrm	1740	1740	10605			chrm	1740	1740	155563			chrm	1740	1740	135			chrm	1740	1740	34			chrm	1740	1740	13
chrm	1741	1741	10576			chrm	1741	1741	155581			chrm	1741	1741	135			chrm	1741	1741	33			chrm	1741	1741	13
chrm	1742	1742	10671			chrm	1742	1742	155417			chrm	1742	1742	136			chrm	1742	1742	33			chrm	1742	1742	13
chrm	1743	1743	10624			chrm	1743	1743	154807			chrm	1743	1743	135			chrm	1743	1743	32			chrm	1743	1743	13
chrm	1744	1744	10579			chrm	1744	1744	155464			chrm	1744	1744	136			chrm	1744	1744	33			chrm	1744	1744	13
chrm	1745	1745	10629			chrm	1745	1745	155592			chrm	1745	1745	135			chrm	1745	1745	34			chrm	1745	1745	13
chrm	1746	1746	10637			chrm	1746	1746	155225			chrm	1746	1746	134			chrm	1746	1746	34			chrm	1746	1746	13
chrm	1747	1747	10667			chrm	1747	1747	155418			chrm	1747	1747	136			chrm	1747	1747	34			chrm	1747	1747	13
chrm	1748	1748	10667			chrm	1748	1748	155806			chrm	1748	1748	136			chrm	1748	1748	34			chrm	1748	1748	13
chrm	1749	1749	10478			chrm	1749	1749	155802			chrm	1749	1749	136			chrm	1749	1749	34			chrm	1749	1749	13
chrm	1750	1750	10307			chrm	1750	1750	155646			chrm	1750	1750	136			chrm	1750	1750	34			chrm	1750	1750	13
chrm	1751	1751	10317			chrm	1751	1751	155736			chrm	1751	1751	136			chrm	1751	1751	34			chrm	1751	1751	13
chrm	1752	1752	10394			chrm	1752	1752	155781			chrm	1752	1752	136			chrm	1752	1752	34			chrm	1752	1752	13
chrm	1753	1753	10388			chrm	1753	1753	153642			chrm	1753	1753	135			chrm	1753	1753	33			chrm	1753	1753	13
chrm	1754	1754	10371			chrm	1754	1754	154377			chrm	1754	1754	135			chrm	1754	1754	34			chrm	1754	1754	13
chrm	1755	1755	10251			chrm	1755	1755	154511			chrm	1755	1755	135			chrm	1755	1755	34			chrm	1755	1755	13
chrm	1756	1756	10217			chrm	1756	1756	155771			chrm	1756	1756	136			chrm	1756	1756	34			chrm	1756	1756	13
chrm	1757	1757	10090			chrm	1757	1757	155671			chrm	1757	1757	136			chrm	1757	1757	34			chrm	1757	1757	13
chrm	1758	1758	10089			chrm	1758	1758	155196			chrm	1758	1758	134			chrm	1758	1758	34			chrm	1758	1758	13
chrm	1759	1759	10077			chrm	1759	1759	155788			chrm	1759	1759	136			chrm	1759	1759	34			chrm	1759	1759	13
chrm	1760	1760	10117			chrm	1760	1760	155294			chrm	1760	1760	136			chrm	1760	1760	34			chrm	1760	1760	13
chrm	1761	1761	10201			chrm	1761	1761	155307			chrm	1761	1761	136			chrm	1761	1761	34			chrm	1761	1761	13
chrm	1762	1762	10033			chrm	1762	1762	155678			chrm	1762	1762	136			chrm	1762	1762	34			chrm	1762	1762	13
chrm	1763	1763	10040			chrm	1763	1763	155634			chrm	1763	1763	136			chrm	1763	1763	34			chrm	1763	1763	13
chrm	1764	1764	10038			chrm	1764	1764	154325			chrm	1764	1764	135			chrm	1764	1764	34			chrm	1764	1764	13
chrm	1765	1765	9991			chrm	1765	1765	155417			chrm	1765	1765	136			chrm	1765	1765	34			chrm	1765	1765	13
chrm	1766	1766	10033			chrm	1766	1766	154944			chrm	1766	1766	136			chrm	1766	1766	33			chrm	1766	1766	13
chrm	1767	1767	9931			chrm	1767	1767	151607			chrm	1767	1767	131			chrm	1767	1767	32			chrm	1767	1767	12
chrm	1768	1768	10014			chrm	1768	1768	154371			chrm	1768	1768	133			chrm	1768	1768	33			chrm	1768	1768	13
chrm	1769	1769	10030			chrm	1769	1769	155014			chrm	1769	1769	136			chrm	1769	1769	34			chrm	1769	1769	13
chrm	1770	1770	10043			chrm	1770	1770	154979			chrm	1770	1770	136			chrm	1770	1770	34			chrm	1770	1770	13
chrm	1771	1771	10083			chrm	1771	1771	153498			chrm	1771	1771	135			chrm	1771	1771	34			chrm	1771	1771	13
chrm	1772	1772	10089			chrm	1772	1772	153847			chrm	1772	1772	135			chrm	1772	1772	34			chrm	1772	1772	13
chrm	1773	1773	10173			chrm	1773	1773	154830			chrm	1773	1773	136			chrm	1773	1773	34			chrm	1773	1773	13
chrm	1774	1774	10164			chrm	1774	1774	154550			chrm	1774	1774	136			chrm	1774	1774	34			chrm	1774	1774	13
chrm	1775	1775	10367			chrm	1775	1775	154553			chrm	1775	1775	136			chrm	1775	1775	34			chrm	1775	1775	13
chrm	1776	1776	10353			chrm	1776	1776	153450			chrm	1776	1776	136			chrm	1776	1776	33			chrm	1776	1776	13
chrm	1777	1777	10347			chrm	1777	1777	153772			chrm	1777	1777	134			chrm	1777	1777	33			chrm	1777	1777	13
chrm	1778	1778	10348			chrm	1778	1778	153149			chrm	1778	1778	134			chrm	1778	1778	33			chrm	1778	1778	13
chrm	1779	1779	10486			chrm	1779	1779	155595			chrm	1779	1779	136			chrm	1779	1779	34			chrm	1779	1779	13
chrm	1780	1780	10665			chrm	1780	1780	155290			chrm	1780	1780	135			chrm	1780	1780	34			chrm	1780	1780	13
chrm	1781	1781	10483			chrm	1781	1781	155216			chrm	1781	1781	134			chrm	1781	1781	34			chrm	1781	1781	12
chrm	1782	1782	10443			chrm	1782	1782	153722			chrm	1782	1782	133			chrm	1782	1782	33			chrm	1782	1782	12
chrm	1783	1783	10338			chrm	1783	1783	154816			chrm	1783	1783	135			chrm	1783	1783	33			chrm	1783	1783	13
chrm	1784	1784	10029			chrm	1784	1784	154674			chrm	1784	1784	136			chrm	1784	1784	33			chrm	1784	1784	13
chrm	1785	1785	10079			chrm	1785	1785	154473			chrm	1785	1785	136			chrm	1785	1785	33			chrm	1785	1785	13
chrm	1786	1786	9705			chrm	1786	1786	154707			chrm	1786	1786	136			chrm	1786	1786	33			chrm	1786	1786	13
chrm	1787	1787	9665			chrm	1787	1787	154365			chrm	1787	1787	136			chrm	1787	1787	33			chrm	1787	1787	13
chrm	1788	1788	9620			chrm	1788	1788	155501			chrm	1788	1788	135			chrm	1788	1788	34			chrm	1788	1788	13
chrm	1789	1789	9757			chrm	1789	1789	155538			chrm	1789	1789	136			chrm	1789	1789	34			chrm	1789	1789	13
chrm	1790	1790	9769			chrm	1790	1790	155668			chrm	1790	1790	135			chrm	1790	1790	34			chrm	1790	1790	13
chrm	1791	1791	9709			chrm	1791	1791	153925			chrm	1791	1791	133			chrm	1791	1791	34			chrm	1791	1791	13
chrm	1792	1792	9708			chrm	1792	1792	155709			chrm	1792	1792	136			chrm	1792	1792	34			chrm	1792	1792	13
chrm	1793	1793	9706			chrm	1793	1793	155520			chrm	1793	1793	135			chrm	1793	1793	33			chrm	1793	1793	13
chrm	1794	1794	9694			chrm	1794	1794	154312			chrm	1794	1794	135			chrm	1794	1794	32			chrm	1794	1794	13
chrm	1795	1795	9666			chrm	1795	1795	154930			chrm	1795	1795	135			chrm	1795	1795	32			chrm	1795	1795	13
chrm	1796	1796	9667			chrm	1796	1796	155107			chrm	1796	1796	135			chrm	1796	1796	32			chrm	1796	1796	13
chrm	1797	1797	9792			chrm	1797	1797	155196			chrm	1797	1797	134			chrm	1797	1797	33			chrm	1797	1797	13
chrm	1798	1798	9799			chrm	1798	1798	155544			chrm	1798	1798	135			chrm	1798	1798	34			chrm	1798	1798	13
chrm	1799	1799	9825			chrm	1799	1799	155776			chrm	1799	1799	136			chrm	1799	1799	34			chrm	1799	1799	13
chrm	1800	1800	9790			chrm	1800	1800	152022			chrm	1800	1800	133			chrm	1800	1800	32			chrm	1800	1800	13
chrm	1801	1801	9819			chrm	1801	1801	147032			chrm	1801	1801	133			chrm	1801	1801	33			chrm	1801	1801	13
chrm	1802	1802	9873			chrm	1802	1802	155246			chrm	1802	1802	136			chrm	1802	1802	34			chrm	1802	1802	13
chrm	1803	1803	9873			chrm	1803	1803	155750			chrm	1803	1803	136			chrm	1803	1803	34			chrm	1803	1803	13
chrm	1804	1804	10140			chrm	1804	1804	155810			chrm	1804	1804	136			chrm	1804	1804	34			chrm	1804	1804	13
chrm	1805	1805	10121			chrm	1805	1805	155783			chrm	1805	1805	136			chrm	1805	1805	34			chrm	1805	1805	13
chrm	1806	1806	10357			chrm	1806	1806	155661			chrm	1806	1806	136			chrm	1806	1806	34			chrm	1806	1806	13
chrm	1807	1807	10355			chrm	1807	1807	155693			chrm	1807	1807	136			chrm	1807	1807	34			chrm	1807	1807	13
chrm	1808	1808	10363			chrm	1808	1808	155763			chrm	1808	1808	136			chrm	1808	1808	34			chrm	1808	1808	13
chrm	1809	1809	10395			chrm	1809	1809	155785			chrm	1809	1809	136			chrm	1809	1809	34			chrm	1809	1809	13
chrm	1810	1810	10340			chrm	1810	1810	155749			chrm	1810	1810	136			chrm	1810	1810	34			chrm	1810	1810	13
chrm	1811	1811	10511			chrm	1811	1811	155810			chrm	1811	1811	136			chrm	1811	1811	34			chrm	1811	1811	13
chrm	1812	1812	10510			chrm	1812	1812	155507			chrm	1812	1812	136			chrm	1812	1812	34			chrm	1812	1812	13
chrm	1813	1813	10465			chrm	1813	1813	155696			chrm	1813	1813	135			chrm	1813	1813	34			chrm	1813	1813	13
chrm	1814	1814	10545			chrm	1814	1814	155132			chrm	1814	1814	134			chrm	1814	1814	34			chrm	1814	1814	13
chrm	1815	1815	10426			chrm	1815	1815	155707			chrm	1815	1815	136			chrm	1815	1815	34			chrm	1815	1815	13
chrm	1816	1816	10529			chrm	1816	1816	155341			chrm	1816	1816	135			chrm	1816	1816	34			chrm	1816	1816	13
chrm	1817	1817	10538			chrm	1817	1817	155387			chrm	1817	1817	136			chrm	1817	1817	34			chrm	1817	1817	13
chrm	1818	1818	10544			chrm	1818	1818	155400			chrm	1818	1818	135			chrm	1818	1818	34			chrm	1818	1818	13
chrm	1819	1819	10647			chrm	1819	1819	155319			chrm	1819	1819	134			chrm	1819	1819	34			chrm	1819	1819	13
chrm	1820	1820	10448			chrm	1820	1820	154928			chrm	1820	1820	135			chrm	1820	1820	34			chrm	1820	1820	13
chrm	1821	1821	10564			chrm	1821	1821	155259			chrm	1821	1821	136			chrm	1821	1821	34			chrm	1821	1821	13
chrm	1822	1822	10509			chrm	1822	1822	155182			chrm	1822	1822	136			chrm	1822	1822	34			chrm	1822	1822	13
chrm	1823	1823	10409			chrm	1823	1823	155614			chrm	1823	1823	136			chrm	1823	1823	34			chrm	1823	1823	13
chrm	1824	1824	10421			chrm	1824	1824	155470			chrm	1824	1824	136			chrm	1824	1824	34			chrm	1824	1824	13
chrm	1825	1825	10173			chrm	1825	1825	155093			chrm	1825	1825	135			chrm	1825	1825	34			chrm	1825	1825	12
chrm	1826	1826	10189			chrm	1826	1826	154708			chrm	1826	1826	135			chrm	1826	1826	34			chrm	1826	1826	12
chrm	1827	1827	10062			chrm	1827	1827	155077			chrm	1827	1827	135			chrm	1827	1827	34			chrm	1827	1827	13
chrm	1828	1828	9879			chrm	1828	1828	155181			chrm	1828	1828	134			chrm	1828	1828	34			chrm	1828	1828	13
chrm	1829	1829	9880			chrm	1829	1829	155571			chrm	1829	1829	135			chrm	1829	1829	34			chrm	1829	1829	13
chrm	1830	1830	9697			chrm	1830	1830	155014			chrm	1830	1830	136			chrm	1830	1830	34			chrm	1830	1830	13
chrm	1831	1831	9990			chrm	1831	1831	155524			chrm	1831	1831	136			chrm	1831	1831	34			chrm	1831	1831	13
chrm	1832	1832	10017			chrm	1832	1832	155208			chrm	1832	1832	135			chrm	1832	1832	34			chrm	1832	1832	13
chrm	1833	1833	10148			chrm	1833	1833	155323			chrm	1833	1833	136			chrm	1833	1833	33			chrm	1833	1833	13
chrm	1834	1834	9909			chrm	1834	1834	155559			chrm	1834	1834	136			chrm	1834	1834	34			chrm	1834	1834	12
chrm	1835	1835	9941			chrm	1835	1835	155364			chrm	1835	1835	136			chrm	1835	1835	33			chrm	1835	1835	12
chrm	1836	1836	9943			chrm	1836	1836	155506			chrm	1836	1836	136			chrm	1836	1836	34			chrm	1836	1836	12
chrm	1837	1837	10066			chrm	1837	1837	154514			chrm	1837	1837	136			chrm	1837	1837	33			chrm	1837	1837	11
chrm	1838	1838	10122			chrm	1838	1838	155658			chrm	1838	1838	136			chrm	1838	1838	34			chrm	1838	1838	13
chrm	1839	1839	10099			chrm	1839	1839	155794			chrm	1839	1839	136			chrm	1839	1839	34			chrm	1839	1839	13
chrm	1840	1840	9931			chrm	1840	1840	155379			chrm	1840	1840	136			chrm	1840	1840	34			chrm	1840	1840	13
chrm	1841	1841	9859			chrm	1841	1841	152607			chrm	1841	1841	135			chrm	1841	1841	33			chrm	1841	1841	12
chrm	1842	1842	9827			chrm	1842	1842	155513			chrm	1842	1842	135			chrm	1842	1842	34			chrm	1842	1842	13
chrm	1843	1843	9815			chrm	1843	1843	155624			chrm	1843	1843	135			chrm	1843	1843	34			chrm	1843	1843	13
chrm	1844	1844	9725			chrm	1844	1844	155204			chrm	1844	1844	134			chrm	1844	1844	34			chrm	1844	1844	13
chrm	1845	1845	9753			chrm	1845	1845	155650			chrm	1845	1845	135			chrm	1845	1845	34			chrm	1845	1845	13
chrm	1846	1846	9423			chrm	1846	1846	155793			chrm	1846	1846	135			chrm	1846	1846	34			chrm	1846	1846	13
chrm	1847	1847	9365			chrm	1847	1847	154531			chrm	1847	1847	135			chrm	1847	1847	33			chrm	1847	1847	13
chrm	1848	1848	9093			chrm	1848	1848	155424			chrm	1848	1848	136			chrm	1848	1848	33			chrm	1848	1848	13
chrm	1849	1849	9016			chrm	1849	1849	154675			chrm	1849	1849	135			chrm	1849	1849	33			chrm	1849	1849	13
chrm	1850	1850	8974			chrm	1850	1850	155540			chrm	1850	1850	136			chrm	1850	1850	34			chrm	1850	1850	13
chrm	1851	1851	8984			chrm	1851	1851	154747			chrm	1851	1851	135			chrm	1851	1851	34			chrm	1851	1851	13
chrm	1852	1852	9183			chrm	1852	1852	155440			chrm	1852	1852	136			chrm	1852	1852	34			chrm	1852	1852	13
chrm	1853	1853	9092			chrm	1853	1853	155583			chrm	1853	1853	135			chrm	1853	1853	34			chrm	1853	1853	13
chrm	1854	1854	9087			chrm	1854	1854	155734			chrm	1854	1854	134			chrm	1854	1854	34			chrm	1854	1854	13
chrm	1855	1855	8957			chrm	1855	1855	155544			chrm	1855	1855	135			chrm	1855	1855	34			chrm	1855	1855	13
chrm	1856	1856	9045			chrm	1856	1856	155859			chrm	1856	1856	136			chrm	1856	1856	34			chrm	1856	1856	13
chrm	1857	1857	9037			chrm	1857	1857	155808			chrm	1857	1857	136			chrm	1857	1857	34			chrm	1857	1857	13
chrm	1858	1858	8941			chrm	1858	1858	155480			chrm	1858	1858	135			chrm	1858	1858	34			chrm	1858	1858	13
chrm	1859	1859	8881			chrm	1859	1859	155729			chrm	1859	1859	136			chrm	1859	1859	34			chrm	1859	1859	13
chrm	1860	1860	8802			chrm	1860	1860	155836			chrm	1860	1860	136			chrm	1860	1860	34			chrm	1860	1860	13
chrm	1861	1861	8961			chrm	1861	1861	155720			chrm	1861	1861	136			chrm	1861	1861	34			chrm	1861	1861	13
chrm	1862	1862	8999			chrm	1862	1862	155759			chrm	1862	1862	136			chrm	1862	1862	34			chrm	1862	1862	13
chrm	1863	1863	9060			chrm	1863	1863	155565			chrm	1863	1863	136			chrm	1863	1863	34			chrm	1863	1863	13
chrm	1864	1864	8930			chrm	1864	1864	155808			chrm	1864	1864	136			chrm	1864	1864	34			chrm	1864	1864	13
chrm	1865	1865	8964			chrm	1865	1865	155710			chrm	1865	1865	136			chrm	1865	1865	34			chrm	1865	1865	13
chrm	1866	1866	9170			chrm	1866	1866	155718			chrm	1866	1866	136			chrm	1866	1866	34			chrm	1866	1866	13
chrm	1867	1867	9211			chrm	1867	1867	154907			chrm	1867	1867	135			chrm	1867	1867	34			chrm	1867	1867	13
chrm	1868	1868	9211			chrm	1868	1868	155179			chrm	1868	1868	136			chrm	1868	1868	34			chrm	1868	1868	13
chrm	1869	1869	9218			chrm	1869	1869	154883			chrm	1869	1869	136			chrm	1869	1869	33			chrm	1869	1869	13
chrm	1870	1870	9259			chrm	1870	1870	155608			chrm	1870	1870	136			chrm	1870	1870	34			chrm	1870	1870	13
chrm	1871	1871	9303			chrm	1871	1871	155612			chrm	1871	1871	136			chrm	1871	1871	34			chrm	1871	1871	13
chrm	1872	1872	9316			chrm	1872	1872	155488			chrm	1872	1872	135			chrm	1872	1872	34			chrm	1872	1872	13
chrm	1873	1873	9288			chrm	1873	1873	155638			chrm	1873	1873	134			chrm	1873	1873	34			chrm	1873	1873	13
chrm	1874	1874	9302			chrm	1874	1874	155717			chrm	1874	1874	134			chrm	1874	1874	34			chrm	1874	1874	13
chrm	1875	1875	9347			chrm	1875	1875	155649			chrm	1875	1875	134			chrm	1875	1875	34			chrm	1875	1875	13
chrm	1876	1876	9216			chrm	1876	1876	152310			chrm	1876	1876	131			chrm	1876	1876	34			chrm	1876	1876	13
chrm	1877	1877	9210			chrm	1877	1877	155697			chrm	1877	1877	135			chrm	1877	1877	34			chrm	1877	1877	13
chrm	1878	1878	9169			chrm	1878	1878	155301			chrm	1878	1878	134			chrm	1878	1878	34			chrm	1878	1878	13
chrm	1879	1879	9175			chrm	1879	1879	154608			chrm	1879	1879	134			chrm	1879	1879	34			chrm	1879	1879	13
chrm	1880	1880	9422			chrm	1880	1880	154905			chrm	1880	1880	134			chrm	1880	1880	34			chrm	1880	1880	13
chrm	1881	1881	9419			chrm	1881	1881	154981			chrm	1881	1881	136			chrm	1881	1881	33			chrm	1881	1881	13
chrm	1882	1882	9424			chrm	1882	1882	155045			chrm	1882	1882	136			chrm	1882	1882	34			chrm	1882	1882	13
chrm	1883	1883	9344			chrm	1883	1883	154776			chrm	1883	1883	136			chrm	1883	1883	34			chrm	1883	1883	13
chrm	1884	1884	9342			chrm	1884	1884	155055			chrm	1884	1884	136			chrm	1884	1884	34			chrm	1884	1884	13
chrm	1885	1885	9414			chrm	1885	1885	155157			chrm	1885	1885	135			chrm	1885	1885	34			chrm	1885	1885	13
chrm	1886	1886	9482			chrm	1886	1886	154500			chrm	1886	1886	136			chrm	1886	1886	34			chrm	1886	1886	13
chrm	1887	1887	9477			chrm	1887	1887	155542			chrm	1887	1887	135			chrm	1887	1887	34			chrm	1887	1887	13
chrm	1888	1888	9458			chrm	1888	1888	154804			chrm	1888	1888	133			chrm	1888	1888	34			chrm	1888	1888	13
chrm	1889	1889	9462			chrm	1889	1889	154681			chrm	1889	1889	134			chrm	1889	1889	34			chrm	1889	1889	13
chrm	1890	1890	9535			chrm	1890	1890	155543			chrm	1890	1890	136			chrm	1890	1890	34			chrm	1890	1890	13
chrm	1891	1891	9488			chrm	1891	1891	153777			chrm	1891	1891	136			chrm	1891	1891	33			chrm	1891	1891	13
chrm	1892	1892	9562			chrm	1892	1892	154753			chrm	1892	1892	136			chrm	1892	1892	34			chrm	1892	1892	13
chrm	1893	1893	9611			chrm	1893	1893	155541			chrm	1893	1893	136			chrm	1893	1893	34			chrm	1893	1893	13
chrm	1894	1894	9639			chrm	1894	1894	155043			chrm	1894	1894	135			chrm	1894	1894	34			chrm	1894	1894	13
chrm	1895	1895	9596			chrm	1895	1895	155340			chrm	1895	1895	136			chrm	1895	1895	34			chrm	1895	1895	13
chrm	1896	1896	9519			chrm	1896	1896	154840			chrm	1896	1896	134			chrm	1896	1896	34			chrm	1896	1896	13
chrm	1897	1897	9417			chrm	1897	1897	151491			chrm	1897	1897	132			chrm	1897	1897	34			chrm	1897	1897	13
chrm	1898	1898	9417			chrm	1898	1898	154961			chrm	1898	1898	134			chrm	1898	1898	34			chrm	1898	1898	13
chrm	1899	1899	9416			chrm	1899	1899	153910			chrm	1899	1899	136			chrm	1899	1899	33			chrm	1899	1899	11
chrm	1900	1900	9400			chrm	1900	1900	150870			chrm	1900	1900	130			chrm	1900	1900	34			chrm	1900	1900	11
chrm	1901	1901	9370			chrm	1901	1901	136135			chrm	1901	1901	117			chrm	1901	1901	33			chrm	1901	1901	10
chrm	1902	1902	9151			chrm	1902	1902	149652			chrm	1902	1902	131			chrm	1902	1902	34			chrm	1902	1902	11
chrm	1903	1903	9134			chrm	1903	1903	154772			chrm	1903	1903	135			chrm	1903	1903	33			chrm	1903	1903	13
chrm	1904	1904	9210			chrm	1904	1904	154952			chrm	1904	1904	135			chrm	1904	1904	33			chrm	1904	1904	13
chrm	1905	1905	9198			chrm	1905	1905	153559			chrm	1905	1905	133			chrm	1905	1905	32			chrm	1905	1905	13
chrm	1906	1906	9192			chrm	1906	1906	142057			chrm	1906	1906	127			chrm	1906	1906	29			chrm	1906	1906	12
chrm	1907	1907	9183			chrm	1907	1907	152670			chrm	1907	1907	130			chrm	1907	1907	33			chrm	1907	1907	13
chrm	1908	1908	9174			chrm	1908	1908	155669			chrm	1908	1908	136			chrm	1908	1908	34			chrm	1908	1908	13
chrm	1909	1909	9179			chrm	1909	1909	155706			chrm	1909	1909	136			chrm	1909	1909	34			chrm	1909	1909	13
chrm	1910	1910	9178			chrm	1910	1910	154920			chrm	1910	1910	136			chrm	1910	1910	34			chrm	1910	1910	12
chrm	1911	1911	9138			chrm	1911	1911	154895			chrm	1911	1911	136			chrm	1911	1911	32			chrm	1911	1911	13
chrm	1912	1912	9040			chrm	1912	1912	154737			chrm	1912	1912	135			chrm	1912	1912	32			chrm	1912	1912	13
chrm	1913	1913	9072			chrm	1913	1913	153834			chrm	1913	1913	134			chrm	1913	1913	33			chrm	1913	1913	13
chrm	1914	1914	9116			chrm	1914	1914	155596			chrm	1914	1914	136			chrm	1914	1914	33			chrm	1914	1914	13
chrm	1915	1915	9113			chrm	1915	1915	155473			chrm	1915	1915	135			chrm	1915	1915	33			chrm	1915	1915	13
chrm	1916	1916	9245			chrm	1916	1916	154597			chrm	1916	1916	136			chrm	1916	1916	33			chrm	1916	1916	13
chrm	1917	1917	9186			chrm	1917	1917	155484			chrm	1917	1917	136			chrm	1917	1917	34			chrm	1917	1917	13
chrm	1918	1918	9289			chrm	1918	1918	155137			chrm	1918	1918	134			chrm	1918	1918	34			chrm	1918	1918	13
chrm	1919	1919	9226			chrm	1919	1919	154862			chrm	1919	1919	136			chrm	1919	1919	34			chrm	1919	1919	13
chrm	1920	1920	9220			chrm	1920	1920	155213			chrm	1920	1920	136			chrm	1920	1920	33			chrm	1920	1920	13
chrm	1921	1921	9348			chrm	1921	1921	154104			chrm	1921	1921	136			chrm	1921	1921	33			chrm	1921	1921	13
chrm	1922	1922	9348			chrm	1922	1922	154865			chrm	1922	1922	135			chrm	1922	1922	33			chrm	1922	1922	13
chrm	1923	1923	9411			chrm	1923	1923	155522			chrm	1923	1923	136			chrm	1923	1923	34			chrm	1923	1923	13
chrm	1924	1924	9417			chrm	1924	1924	155089			chrm	1924	1924	136			chrm	1924	1924	34			chrm	1924	1924	13
chrm	1925	1925	9481			chrm	1925	1925	152097			chrm	1925	1925	130			chrm	1925	1925	32			chrm	1925	1925	13
chrm	1926	1926	9626			chrm	1926	1926	154331			chrm	1926	1926	133			chrm	1926	1926	33			chrm	1926	1926	13
chrm	1927	1927	9694			chrm	1927	1927	154444			chrm	1927	1927	132			chrm	1927	1927	32			chrm	1927	1927	13
chrm	1928	1928	9705			chrm	1928	1928	153801			chrm	1928	1928	135			chrm	1928	1928	34			chrm	1928	1928	13
chrm	1929	1929	9728			chrm	1929	1929	155162			chrm	1929	1929	136			chrm	1929	1929	34			chrm	1929	1929	13
chrm	1930	1930	9599			chrm	1930	1930	155471			chrm	1930	1930	136			chrm	1930	1930	34			chrm	1930	1930	13
chrm	1931	1931	9195			chrm	1931	1931	155684			chrm	1931	1931	136			chrm	1931	1931	34			chrm	1931	1931	13
chrm	1932	1932	9229			chrm	1932	1932	155483			chrm	1932	1932	136			chrm	1932	1932	34			chrm	1932	1932	13
chrm	1933	1933	9178			chrm	1933	1933	155010			chrm	1933	1933	135			chrm	1933	1933	33			chrm	1933	1933	13
chrm	1934	1934	9164			chrm	1934	1934	155402			chrm	1934	1934	136			chrm	1934	1934	33			chrm	1934	1934	13
chrm	1935	1935	9221			chrm	1935	1935	145944			chrm	1935	1935	133			chrm	1935	1935	32			chrm	1935	1935	11
chrm	1936	1936	9172			chrm	1936	1936	153945			chrm	1936	1936	135			chrm	1936	1936	34			chrm	1936	1936	13
chrm	1937	1937	9280			chrm	1937	1937	154627			chrm	1937	1937	135			chrm	1937	1937	33			chrm	1937	1937	13
chrm	1938	1938	9311			chrm	1938	1938	154792			chrm	1938	1938	134			chrm	1938	1938	33			chrm	1938	1938	13
chrm	1939	1939	9333			chrm	1939	1939	154282			chrm	1939	1939	132			chrm	1939	1939	33			chrm	1939	1939	13
chrm	1940	1940	9097			chrm	1940	1940	155039			chrm	1940	1940	135			chrm	1940	1940	33			chrm	1940	1940	13
chrm	1941	1941	9075			chrm	1941	1941	154186			chrm	1941	1941	134			chrm	1941	1941	34			chrm	1941	1941	13
chrm	1942	1942	9135			chrm	1942	1942	153953			chrm	1942	1942	135			chrm	1942	1942	32			chrm	1942	1942	13
chrm	1943	1943	9134			chrm	1943	1943	154917			chrm	1943	1943	136			chrm	1943	1943	34			chrm	1943	1943	13
chrm	1944	1944	9304			chrm	1944	1944	155531			chrm	1944	1944	136			chrm	1944	1944	34			chrm	1944	1944	13
chrm	1945	1945	9258			chrm	1945	1945	155411			chrm	1945	1945	135			chrm	1945	1945	34			chrm	1945	1945	13
chrm	1946	1946	9292			chrm	1946	1946	154883			chrm	1946	1946	134			chrm	1946	1946	33			chrm	1946	1946	13
chrm	1947	1947	9275			chrm	1947	1947	155691			chrm	1947	1947	136			chrm	1947	1947	33			chrm	1947	1947	13
chrm	1948	1948	9157			chrm	1948	1948	155652			chrm	1948	1948	136			chrm	1948	1948	34			chrm	1948	1948	13
chrm	1949	1949	9147			chrm	1949	1949	155278			chrm	1949	1949	135			chrm	1949	1949	33			chrm	1949	1949	13
chrm	1950	1950	9234			chrm	1950	1950	154473			chrm	1950	1950	134			chrm	1950	1950	34			chrm	1950	1950	13
chrm	1951	1951	9348			chrm	1951	1951	154407			chrm	1951	1951	133			chrm	1951	1951	33			chrm	1951	1951	13
chrm	1952	1952	9276			chrm	1952	1952	155001			chrm	1952	1952	136			chrm	1952	1952	33			chrm	1952	1952	13
chrm	1953	1953	9232			chrm	1953	1953	155597			chrm	1953	1953	136			chrm	1953	1953	33			chrm	1953	1953	13
chrm	1954	1954	9229			chrm	1954	1954	155237			chrm	1954	1954	136			chrm	1954	1954	34			chrm	1954	1954	13
chrm	1955	1955	9076			chrm	1955	1955	155424			chrm	1955	1955	136			chrm	1955	1955	34			chrm	1955	1955	13
chrm	1956	1956	9372			chrm	1956	1956	155414			chrm	1956	1956	136			chrm	1956	1956	34			chrm	1956	1956	13
chrm	1957	1957	9099			chrm	1957	1957	155378			chrm	1957	1957	136			chrm	1957	1957	34			chrm	1957	1957	13
chrm	1958	1958	9155			chrm	1958	1958	154720			chrm	1958	1958	136			chrm	1958	1958	34			chrm	1958	1958	13
chrm	1959	1959	9131			chrm	1959	1959	155344			chrm	1959	1959	135			chrm	1959	1959	34			chrm	1959	1959	13
chrm	1960	1960	9093			chrm	1960	1960	153083			chrm	1960	1960	136			chrm	1960	1960	32			chrm	1960	1960	13
chrm	1961	1961	9396			chrm	1961	1961	155382			chrm	1961	1961	136			chrm	1961	1961	34			chrm	1961	1961	13
chrm	1962	1962	9205			chrm	1962	1962	155553			chrm	1962	1962	136			chrm	1962	1962	34			chrm	1962	1962	13
chrm	1963	1963	9279			chrm	1963	1963	155659			chrm	1963	1963	136			chrm	1963	1963	34			chrm	1963	1963	13
chrm	1964	1964	9351			chrm	1964	1964	155446			chrm	1964	1964	136			chrm	1964	1964	34			chrm	1964	1964	13
chrm	1965	1965	9211			chrm	1965	1965	155607			chrm	1965	1965	136			chrm	1965	1965	34			chrm	1965	1965	13
chrm	1966	1966	9251			chrm	1966	1966	155471			chrm	1966	1966	136			chrm	1966	1966	34			chrm	1966	1966	13
chrm	1967	1967	9080			chrm	1967	1967	155570			chrm	1967	1967	136			chrm	1967	1967	33			chrm	1967	1967	13
chrm	1968	1968	9080			chrm	1968	1968	152137			chrm	1968	1968	134			chrm	1968	1968	32			chrm	1968	1968	12
chrm	1969	1969	9101			chrm	1969	1969	154649			chrm	1969	1969	135			chrm	1969	1969	33			chrm	1969	1969	11
chrm	1970	1970	8994			chrm	1970	1970	155147			chrm	1970	1970	136			chrm	1970	1970	34			chrm	1970	1970	12
chrm	1971	1971	9009			chrm	1971	1971	153720			chrm	1971	1971	136			chrm	1971	1971	34			chrm	1971	1971	12
chrm	1972	1972	8886			chrm	1972	1972	154845			chrm	1972	1972	136			chrm	1972	1972	34			chrm	1972	1972	13
chrm	1973	1973	8925			chrm	1973	1973	154928			chrm	1973	1973	135			chrm	1973	1973	34			chrm	1973	1973	13
chrm	1974	1974	8910			chrm	1974	1974	154173			chrm	1974	1974	134			chrm	1974	1974	34			chrm	1974	1974	13
chrm	1975	1975	8914			chrm	1975	1975	153598			chrm	1975	1975	135			chrm	1975	1975	34			chrm	1975	1975	13
chrm	1976	1976	8859			chrm	1976	1976	155473			chrm	1976	1976	135			chrm	1976	1976	34			chrm	1976	1976	13
chrm	1977	1977	8825			chrm	1977	1977	155422			chrm	1977	1977	135			chrm	1977	1977	34			chrm	1977	1977	13
chrm	1978	1978	8833			chrm	1978	1978	155081			chrm	1978	1978	136			chrm	1978	1978	34			chrm	1978	1978	13
chrm	1979	1979	8830			chrm	1979	1979	155507			chrm	1979	1979	136			chrm	1979	1979	34			chrm	1979	1979	13
chrm	1980	1980	8831			chrm	1980	1980	155367			chrm	1980	1980	136			chrm	1980	1980	34			chrm	1980	1980	13
chrm	1981	1981	8775			chrm	1981	1981	155152			chrm	1981	1981	136			chrm	1981	1981	34			chrm	1981	1981	13
chrm	1982	1982	8458			chrm	1982	1982	155401			chrm	1982	1982	136			chrm	1982	1982	34			chrm	1982	1982	13
chrm	1983	1983	8360			chrm	1983	1983	154642			chrm	1983	1983	135			chrm	1983	1983	34			chrm	1983	1983	13
chrm	1984	1984	8123			chrm	1984	1984	154162			chrm	1984	1984	136			chrm	1984	1984	34			chrm	1984	1984	13
chrm	1985	1985	8122			chrm	1985	1985	154215			chrm	1985	1985	136			chrm	1985	1985	34			chrm	1985	1985	13
chrm	1986	1986	8061			chrm	1986	1986	155107			chrm	1986	1986	135			chrm	1986	1986	33			chrm	1986	1986	13
chrm	1987	1987	8060			chrm	1987	1987	155165			chrm	1987	1987	136			chrm	1987	1987	34			chrm	1987	1987	13
chrm	1988	1988	7961			chrm	1988	1988	155461			chrm	1988	1988	136			chrm	1988	1988	34			chrm	1988	1988	13
chrm	1989	1989	7855			chrm	1989	1989	155380			chrm	1989	1989	136			chrm	1989	1989	34			chrm	1989	1989	13
chrm	1990	1990	7709			chrm	1990	1990	154761			chrm	1990	1990	136			chrm	1990	1990	34			chrm	1990	1990	13
chrm	1991	1991	7653			chrm	1991	1991	154170			chrm	1991	1991	136			chrm	1991	1991	33			chrm	1991	1991	13
chrm	1992	1992	7648			chrm	1992	1992	153217			chrm	1992	1992	136			chrm	1992	1992	34			chrm	1992	1992	13
chrm	1993	1993	7637			chrm	1993	1993	154402			chrm	1993	1993	136			chrm	1993	1993	34			chrm	1993	1993	13
chrm	1994	1994	7642			chrm	1994	1994	155238			chrm	1994	1994	136			chrm	1994	1994	34			chrm	1994	1994	13
chrm	1995	1995	7613			chrm	1995	1995	155387			chrm	1995	1995	136			chrm	1995	1995	34			chrm	1995	1995	13
chrm	1996	1996	7585			chrm	1996	1996	155181			chrm	1996	1996	136			chrm	1996	1996	34			chrm	1996	1996	13
[truncated: 14,573 more rows]

## Sheet: Supplementry Fig. 1
Supplementry Fig. 1
Sequencing depth data of simplex and multiplex Cas9-mtDNA-enrichment experiments
(a)				(b)				(c)
Chr	Pos	HEK293		Chr	Pos	HEK293		Chr	Pos	HEK293	A549	CAPAN-2	SH-SY5Y
chrM	1	5927		chrM	1	11979		chrM	1	9197	3748	8849	2282
chrM	2	5926		chrM	2	11979		chrM	2	9194	3751	8849	2282
chrM	3	5925		chrM	3	11971		chrM	3	9194	3751	8849	2282
chrM	4	5911		chrM	4	11960		chrM	4	9178	3743	8834	2278
chrM	5	5917		chrM	5	11966		chrM	5	9183	3748	8837	2279
chrM	6	5921		chrM	6	11970		chrM	6	9194	3747	8842	2281
chrM	7	5922		chrM	7	11968		chrM	7	9180	3747	8841	2278
chrM	8	5920		chrM	8	11965		chrM	8	9186	3749	8834	2277
chrM	9	5925		chrM	9	11975		chrM	9	9193	3750	8847	2281
chrM	10	5909		chrM	10	11948		chrM	10	9166	3740	8832	2274
chrM	11	5916		chrM	11	11965		chrM	11	9187	3746	8838	2278
chrM	12	5858		chrM	12	11881		chrM	12	9042	3694	8775	2247
chrM	13	5925		chrM	13	11978		chrM	13	9200	3747	8850	2282
chrM	14	5926		chrM	14	11979		chrM	14	9199	3751	8850	2281
chrM	15	5920		chrM	15	11970		chrM	15	9195	3748	8840	2281
chrM	16	5920		chrM	16	11960		chrM	16	9195	3745	8842	2280
chrM	17	5904		chrM	17	11939		chrM	17	9174	3740	8827	2276
chrM	18	5925		chrM	18	11977		chrM	18	9197	3749	8848	2282
chrM	19	5919		chrM	19	11967		chrM	19	9193	3746	8842	2281
chrM	20	5870		chrM	20	11878		chrM	20	9128	3724	8768	2264
chrM	21	5850		chrM	21	11856		chrM	21	9132	3718	8768	2268
chrM	22	5896		chrM	22	11918		chrM	22	9163	3738	8807	2273
chrM	23	5926		chrM	23	11977		chrM	23	9199	3749	8850	2280
chrM	24	5924		chrM	24	11976		chrM	24	9194	3746	8848	2277
chrM	25	5924		chrM	25	11978		chrM	25	9197	3750	8850	2281
chrM	26	5926		chrM	26	11978		chrM	26	9196	3751	8850	2281
chrM	27	5921		chrM	27	11970		chrM	27	9195	3750	8850	2280
chrM	28	5921		chrM	28	11970		chrM	28	9194	3750	8847	2280
chrM	29	5913		chrM	29	11968		chrM	29	9190	3745	8842	2279
chrM	30	5914		chrM	30	11959		chrM	30	9178	3741	8837	2270
chrM	31	5907		chrM	31	11953		chrM	31	9183	3737	8826	2276
chrM	32	5917		chrM	32	11965		chrM	32	9195	3745	8838	2278
chrM	33	5911		chrM	33	11961		chrM	33	9178	3742	8831	2279
chrM	34	5602		chrM	34	11385		chrM	34	8447	3457	8272	2042
chrM	35	5923		chrM	35	11977		chrM	35	9197	3749	8846	2281
chrM	36	5921		chrM	36	11972		chrM	36	9195	3749	8845	2279
chrM	37	5917		chrM	37	11972		chrM	37	9193	3750	8842	2279
chrM	38	5909		chrM	38	11957		chrM	38	9180	3740	8837	2281
chrM	39	5904		chrM	39	11942		chrM	39	9167	3733	8816	2272
chrM	40	5914		chrM	40	11948		chrM	40	9177	3742	8833	2273
chrM	41	5913		chrM	41	11961		chrM	41	9178	3745	8841	2274
chrM	42	5923		chrM	42	11965		chrM	42	9197	3749	8842	2278
chrM	43	5902		chrM	43	11940		chrM	43	9156	3734	8827	2270
chrM	44	5925		chrM	44	11975		chrM	44	9198	3751	8852	2282
chrM	45	5922		chrM	45	11973		chrM	45	9197	3751	8850	2282
chrM	46	5925		chrM	46	11974		chrM	46	9196	3749	8850	2281
chrM	47	5912		chrM	47	11955		chrM	47	9169	3739	8836	2273
chrM	48	5910		chrM	48	11950		chrM	48	9158	3737	8830	2269
chrM	49	5921		chrM	49	11971		chrM	49	9194	3747	8841	2280
chrM	50	5473		chrM	50	11013		chrM	50	8642	3486	8242	2181
chrM	51	5912		chrM	51	11964		chrM	51	9197	3745	8842	2279
chrM	52	5907		chrM	52	11951		chrM	52	9195	3741	8830	2277
chrM	53	5891		chrM	53	11931		chrM	53	9175	3731	8805	2266
chrM	54	5906		chrM	54	11951		chrM	54	9190	3744	8838	2277
chrM	55	5904		chrM	55	11943		chrM	55	9169	3738	8818	2274
chrM	56	5918		chrM	56	11959		chrM	56	9186	3739	8836	2272
chrM	57	5900		chrM	57	11921		chrM	57	9164	3727	8793	2270
chrM	58	5922		chrM	58	11968		chrM	58	9190	3745	8842	2277
chrM	59	5926		chrM	59	11976		chrM	59	9196	3749	8847	2281
chrM	60	5914		chrM	60	11958		chrM	60	9170	3744	8832	2274
chrM	61	5866		chrM	61	11888		chrM	61	9105	3717	8779	2250
chrM	62	5912		chrM	62	11946		chrM	62	9184	3748	8837	2273
chrM	63	5901		chrM	63	11925		chrM	63	9170	3739	8818	2272
chrM	64	5786		chrM	64	11782		chrM	64	8970	3673	8698	2241
chrM	65	5799		chrM	65	11752		chrM	65	8839	3625	8537	2176
chrM	66	5408		chrM	66	11191		chrM	66	8283	3385	7606	1853
chrM	67	5700		chrM	67	11654		chrM	67	8865	3608	8303	2100
chrM	68	5914		chrM	68	11969		chrM	68	9195	3748	8709	2233
chrM	69	5927		chrM	69	11977		chrM	69	9200	3750	8821	2266
chrM	70	5922		chrM	70	11970		chrM	70	9195	3749	8822	2266
chrM	71	5865		chrM	71	11928		chrM	71	9133	3730	8780	2248
chrM	72	5459		chrM	72	11288		chrM	72	8412	3448	8694	2225
chrM	73	5498		chrM	73	11331		chrM	73	8457	3469	8838	2277
chrM	74	5917		chrM	74	11960		chrM	74	9190	3747	8846	2281
chrM	75	5887		chrM	75	11913		chrM	75	9156	3726	8787	2267
chrM	76	5883		chrM	76	11902		chrM	76	9135	3718	8767	2251
chrM	77	5866		chrM	77	11896		chrM	77	9131	3715	8765	2258
chrM	78	5885		chrM	78	11919		chrM	78	9135	3729	8734	2252
chrM	79	5890		chrM	79	11934		chrM	79	9149	3736	8770	2258
chrM	80	5920		chrM	80	11974		chrM	80	9193	3748	8843	2279
chrM	81	5917		chrM	81	11967		chrM	81	9173	3744	8837	2273
chrM	82	5920		chrM	82	11976		chrM	82	9188	3749	8846	2278
chrM	83	5919		chrM	83	11977		chrM	83	9193	3749	8846	2277
chrM	84	5917		chrM	84	11957		chrM	84	9188	3742	8839	2278
chrM	85	5925		chrM	85	11970		chrM	85	9193	3746	8849	2281
chrM	86	5921		chrM	86	11965		chrM	86	9186	3743	8845	2282
chrM	87	5918		chrM	87	11964		chrM	87	9190	3744	8843	2282
chrM	88	5908		chrM	88	11951		chrM	88	9174	3742	8830	2280
chrM	89	5926		chrM	89	11973		chrM	89	9199	3748	8848	2281
chrM	90	5914		chrM	90	11948		chrM	90	9176	3742	8817	2280
chrM	91	5915		chrM	91	11952		chrM	91	9174	3744	8825	2281
chrM	92	5811		chrM	92	11782		chrM	92	9056	3706	8721	2263
chrM	93	5885		chrM	93	11893		chrM	93	9149	3731	8795	2275
chrM	94	5886		chrM	94	11935		chrM	94	9156	3728	8806	2275
chrM	95	5906		chrM	95	11952		chrM	95	9188	3741	8828	2279
chrM	96	5925		chrM	96	11974		chrM	96	9194	3745	8847	2281
chrM	97	5919		chrM	97	11970		chrM	97	9189	3746	8843	2279
chrM	98	5921		chrM	98	11967		chrM	98	9190	3745	8842	2281
chrM	99	5925		chrM	99	11975		chrM	99	9195	3751	8846	2281
chrM	100	5905		chrM	100	11938		chrM	100	9159	3731	8802	2273
chrM	101	5919		chrM	101	11966		chrM	101	9186	3743	8838	2279
chrM	102	5925		chrM	102	11968		chrM	102	9197	3750	8847	2280
chrM	103	5914		chrM	103	11947		chrM	103	9181	3743	8823	2273
chrM	104	5916		chrM	104	11935		chrM	104	9169	3733	8822	2269
chrM	105	5926		chrM	105	11963		chrM	105	9195	3746	8846	2280
chrM	106	5885		chrM	106	11894		chrM	106	9159	3729	8808	2267
chrM	107	5910		chrM	107	11950		chrM	107	9185	3741	8840	2277
chrM	108	5921		chrM	108	11964		chrM	108	9196	3746	8848	2280
chrM	109	5847		chrM	109	11863		chrM	109	9114	3702	8755	2253
chrM	110	5910		chrM	110	11949		chrM	110	9169	3744	8833	2273
chrM	111	5913		chrM	111	11944		chrM	111	9182	3742	8837	2278
chrM	112	5899		chrM	112	11924		chrM	112	9167	3727	8817	2269
chrM	113	5925		chrM	113	11978		chrM	113	9199	3749	8852	2281
chrM	114	5920		chrM	114	11964		chrM	114	9183	3745	8838	2278
chrM	115	5886		chrM	115	11893		chrM	115	9117	3733	8793	2258
chrM	116	5919		chrM	116	11956		chrM	116	9179	3746	8835	2280
chrM	117	5923		chrM	117	11965		chrM	117	9196	3748	8843	2281
chrM	118	5918		chrM	118	11960		chrM	118	9191	3745	8836	2281
chrM	119	5913		chrM	119	11935		chrM	119	9179	3742	8821	2275
chrM	120	5901		chrM	120	11936		chrM	120	9174	3741	8834	2277
chrM	121	5895		chrM	121	11933		chrM	121	9168	3736	8827	2275
chrM	122	5916		chrM	122	11960		chrM	122	9184	3744	8832	2280
chrM	123	5918		chrM	123	11967		chrM	123	9187	3749	8834	2281
chrM	124	5909		chrM	124	11960		chrM	124	9185	3740	8832	2274
chrM	125	5841		chrM	125	11814		chrM	125	9071	3715	8726	2251
chrM	126	5864		chrM	126	11836		chrM	126	9100	3725	8760	2260
chrM	127	5913		chrM	127	11929		chrM	127	9161	3727	8801	2272
chrM	128	5905		chrM	128	11936		chrM	128	9177	3729	8813	2280
chrM	129	5904		chrM	129	11938		chrM	129	9163	3737	8803	2277
chrM	130	5912		chrM	130	11939		chrM	130	9184	3740	8819	2278
chrM	131	5851		chrM	131	11868		chrM	131	9044	3685	8710	2230
chrM	132	5911		chrM	132	11959		chrM	132	9191	3747	8839	2279
chrM	133	5726		chrM	133	11619		chrM	133	8958	3627	8559	2232
chrM	134	5923		chrM	134	11974		chrM	134	9196	3751	8849	2280
chrM	135	5927		chrM	135	11979		chrM	135	9197	3751	8850	2281
chrM	136	5923		chrM	136	11974		chrM	136	9198	3748	8842	2279
chrM	137	5927		chrM	137	11978		chrM	137	9200	3750	8851	2282
chrM	138	5917		chrM	138	11957		chrM	138	9188	3743	8840	2278
chrM	139	5867		chrM	139	11923		chrM	139	9119	3722	8739	2249
chrM	140	5861		chrM	140	11906		chrM	140	9103	3714	8721	2244
chrM	141	5920		chrM	141	11968		chrM	141	9190	3744	8838	2278
chrM	142	5912		chrM	142	11959		chrM	142	9186	3737	8820	2280
chrM	143	5921		chrM	143	11950		chrM	143	9184	3745	8835	2277
chrM	144	5912		chrM	144	11952		chrM	144	9189	3748	8823	2278
chrM	145	5921		chrM	145	11972		chrM	145	9193	3751	8842	2277
chrM	146	5921		chrM	146	11971		chrM	146	9191	3751	8837	2278
chrM	147	5917		chrM	147	11969		chrM	147	9189	3744	8842	2276
chrM	148	5922		chrM	148	11974		chrM	148	9201	3749	8848	2282
chrM	149	5921		chrM	149	11969		chrM	149	9197	3749	8840	2281
chrM	150	5918		chrM	150	11969		chrM	150	9190	3747	8838	2280
chrM	151	5920		chrM	151	11968		chrM	151	9191	3748	8843	2281
chrM	152	5885		chrM	152	11901		chrM	152	9150	3735	8801	2267
chrM	153	5889		chrM	153	11906		chrM	153	9164	3736	8811	2271
chrM	154	5876		chrM	154	11898		chrM	154	9142	3726	8785	2269
chrM	155	5911		chrM	155	11936		chrM	155	9171	3736	8811	2280
chrM	156	5904		chrM	156	11921		chrM	156	9168	3731	8805	2280
chrM	157	5898		chrM	157	11923		chrM	157	9161	3740	8810	2278
chrM	158	5926		chrM	158	11972		chrM	158	9198	3750	8846	2281
chrM	159	5919		chrM	159	11975		chrM	159	9196	3748	8839	2281
chrM	160	5917		chrM	160	11973		chrM	160	9196	3746	8837	2281
chrM	161	5917		chrM	161	11973		chrM	161	9196	3748	8839	2282
chrM	162	5906		chrM	162	11944		chrM	162	9180	3737	8832	2277
chrM	163	5917		chrM	163	11956		chrM	163	9188	3742	8840	2279
chrM	164	5916		chrM	164	11974		chrM	164	9197	3750	8846	2281
chrM	165	5921		chrM	165	11973		chrM	165	9197	3747	8849	2281
chrM	166	5911		chrM	166	11958		chrM	166	9184	3737	8830	2278
chrM	167	5926		chrM	167	11976		chrM	167	9200	3750	8852	2282
chrM	168	5915		chrM	168	11967		chrM	168	9186	3745	8844	2279
chrM	169	5923		chrM	169	11966		chrM	169	9193	3748	8846	2279
chrM	170	5920		chrM	170	11965		chrM	170	9195	3750	8845	2278
chrM	171	5916		chrM	171	11961		chrM	171	9191	3749	8849	2279
chrM	172	5920		chrM	172	11963		chrM	172	9195	3748	8847	2282
chrM	173	5926		chrM	173	11978		chrM	173	9198	3750	8851	2281
chrM	174	5903		chrM	174	11915		chrM	174	9155	3737	8831	2268
chrM	175	5894		chrM	175	11914		chrM	175	9131	3728	8808	2258
chrM	176	5918		chrM	176	11962		chrM	176	9177	3745	8839	2277
chrM	177	5913		chrM	177	11954		chrM	177	9173	3744	8823	2269
chrM	178	5892		chrM	178	11900		chrM	178	9128	3726	8787	2267
chrM	179	5887		chrM	179	11899		chrM	179	9150	3739	8797	2272
chrM	180	5909		chrM	180	11946		chrM	180	9184	3746	8839	2280
chrM	181	5910		chrM	181	11925		chrM	181	9172	3740	8799	2274
chrM	182	5917		chrM	182	11933		chrM	182	9173	3738	8793	2272
chrM	183	5912		chrM	183	11948		chrM	183	9183	3742	8840	2281
chrM	184	5892		chrM	184	11921		chrM	184	9171	3725	8796	2271
chrM	185	5920		chrM	185	11973		chrM	185	9197	3743	8802	2282
chrM	186	5925		chrM	186	11975		chrM	186	9194	3749	8810	2280
chrM	187	5900		chrM	187	11927		chrM	187	9164	3734	8739	2271
chrM	188	5912		chrM	188	11953		chrM	188	9162	3737	8795	2271
chrM	189	5920		chrM	189	11965		chrM	189	9182	3748	8818	2272
chrM	190	5918		chrM	190	11962		chrM	190	9179	3747	8846	2272
chrM	191	5925		chrM	191	11973		chrM	191	9195	3749	8844	2280
chrM	192	5904		chrM	192	11909		chrM	192	9142	3726	8833	2274
chrM	193	5890		chrM	193	11879		chrM	193	9130	3727	8809	2273
chrM	194	5890		chrM	194	11875		chrM	194	9121	3718	8840	2274
chrM	195	5848		chrM	195	11848		chrM	195	9051	3690	8797	2254
chrM	196	5905		chrM	196	11949		chrM	196	9181	3746	8836	2280
chrM	197	5896		chrM	197	11920		chrM	197	9161	3737	8830	2277
chrM	198	5902		chrM	198	11937		chrM	198	9173	3745	8838	2278
chrM	199	5921		chrM	199	11971		chrM	199	9187	3748	8840	2279
chrM	200	5902		chrM	200	11929		chrM	200	9134	3732	8791	2261
chrM	201	5920		chrM	201	11966		chrM	201	9188	3749	8844	2280
chrM	202	5926		chrM	202	11969		chrM	202	9192	3748	8848	2278
chrM	203	5923		chrM	203	11970		chrM	203	9190	3747	8847	2279
chrM	204	5921		chrM	204	11964		chrM	204	9194	3750	8846	2280
chrM	205	5926		chrM	205	11971		chrM	205	9199	3750	8851	2282
chrM	206	5926		chrM	206	11975		chrM	206	9196	3751	8851	2282
chrM	207	5918		chrM	207	11969		chrM	207	9191	3749	8842	2280
chrM	208	5904		chrM	208	11922		chrM	208	9164	3742	8829	2276
chrM	209	5920		chrM	209	11950		chrM	209	9183	3748	8847	2280
chrM	210	5916		chrM	210	11947		chrM	210	9180	3747	8843	2279
chrM	211	5922		chrM	211	11951		chrM	211	9185	3748	8844	2280
chrM	212	5926		chrM	212	11975		chrM	212	9196	3751	8850	2282
chrM	213	5928		chrM	213	11976		chrM	213	9200	3751	8849	2282
chrM	214	5928		chrM	214	11976		chrM	214	9198	3751	8849	2282
chrM	215	5926		chrM	215	11978		chrM	215	9199	3751	8850	2282
chrM	216	5905		chrM	216	11933		chrM	216	9169	3724	8836	2275
chrM	217	5926		chrM	217	11973		chrM	217	9197	3749	8852	2282
chrM	218	5925		chrM	218	11970		chrM	218	9188	3747	8845	2281
chrM	219	5927		chrM	219	11973		chrM	219	9196	3749	8849	2282
chrM	220	5925		chrM	220	11975		chrM	220	9198	3748	8845	2281
chrM	221	5924		chrM	221	11973		chrM	221	9200	3746	8846	2281
chrM	222	5917		chrM	222	11961		chrM	222	9187	3745	8840	2277
chrM	223	5906		chrM	223	11947		chrM	223	9170	3742	8827	2274
chrM	224	5921		chrM	224	11975		chrM	224	9192	3746	8848	2281
chrM	225	5916		chrM	225	11969		chrM	225	9189	3712	8848	2281
chrM	226	5922		chrM	226	11973		chrM	226	9193	3748	8841	2279
chrM	227	5912		chrM	227	11953		chrM	227	9187	3747	8825	2280
chrM	228	5912		chrM	228	11947		chrM	228	9184	3748	8831	2278
chrM	229	5922		chrM	229	11961		chrM	229	9198	3749	8845	2281
chrM	230	5915		chrM	230	11959		chrM	230	9192	3747	8841	2279
chrM	231	5921		chrM	231	11968		chrM	231	9195	3747	8847	2281
chrM	232	5894		chrM	232	11910		chrM	232	9151	3733	8821	2274
chrM	233	5893		chrM	233	11911		chrM	233	9152	3733	8821	2273
chrM	234	5891		chrM	234	11904		chrM	234	9146	3730	8817	2273
chrM	235	5922		chrM	235	11968		chrM	235	9197	3750	8848	2281
chrM	236	5921		chrM	236	11971		chrM	236	9195	3749	8849	2281
chrM	237	5925		chrM	237	11971		chrM	237	9200	3748	8844	2281
chrM	238	5928		chrM	238	11974		chrM	238	9200	3749	8847	2282
chrM	239	5928		chrM	239	11975		chrM	239	9199	3748	8844	2282
chrM	240	5903		chrM	240	11940		chrM	240	9157	3736	8806	2272
chrM	241	5917		chrM	241	11958		chrM	241	9184	3743	8827	2281
chrM	242	5917		chrM	242	11958		chrM	242	9183	3743	8823	2281
chrM	243	5921		chrM	243	11973		chrM	243	9187	3746	8839	2280
chrM	244	5925		chrM	244	11978		chrM	244	9200	3748	8852	2281
chrM	245	5922		chrM	245	11974		chrM	245	9194	3747	8851	2281
chrM	246	5927		chrM	246	11979		chrM	246	9199	3750	8851	2282
chrM	247	5924		chrM	247	11975		chrM	247	9196	3746	8849	2281
chrM	248	5912		chrM	248	11965		chrM	248	9180	3743	8832	2272
chrM	249	5928		chrM	249	11977		chrM	249	9197	3748	8849	2282
chrM	250	5922		chrM	250	11965		chrM	250	9186	3745	8845	2281
chrM	251	5917		chrM	251	11968		chrM	251	9176	3746	8843	2278
chrM	252	5906		chrM	252	11923		chrM	252	9165	3741	8819	2270
chrM	253	5903		chrM	253	11933		chrM	253	9158	3741	8818	2273
chrM	254	5919		chrM	254	11969		chrM	254	9185	3745	8850	2280
chrM	255	5889		chrM	255	11926		chrM	255	9150	3737	8821	2271
chrM	256	5897		chrM	256	11913		chrM	256	9157	3736	8811	2271
chrM	257	5913		chrM	257	11928		chrM	257	9174	3742	8819	2273
chrM	258	5925		chrM	258	11972		chrM	258	9197	3750	8849	2282
chrM	259	5927		chrM	259	11968		chrM	259	9196	3750	8845	2280
chrM	260	5923		chrM	260	11969		chrM	260	9196	3749	8845	2281
chrM	261	5921		chrM	261	11969		chrM	261	9197	3748	8844	2278
chrM	262	5921		chrM	262	11975		chrM	262	9198	3749	8847	2278
chrM	263	5920		chrM	263	11970		chrM	263	9189	3747	8842	2278
chrM	264	5926		chrM	264	11977		chrM	264	9198	3749	8847	2281
chrM	265	5730		chrM	265	11637		chrM	265	8928	3638	8623	2236
chrM	266	5920		chrM	266	11977		chrM	266	9192	3745	8848	2281
chrM	267	5917		chrM	267	11961		chrM	267	9181	3743	8838	2277
chrM	268	5885		chrM	268	11898		chrM	268	9147	3721	8792	2265
chrM	269	5905		chrM	269	11943		chrM	269	9156	3735	8811	2269
chrM	270	5907		chrM	270	11948		chrM	270	9157	3736	8803	2271
chrM	271	5923		chrM	271	11975		chrM	271	9198	3749	8847	2281
chrM	272	5918		chrM	272	11967		chrM	272	9190	3747	8838	2281
chrM	273	5923		chrM	273	11978		chrM	273	9195	3749	8846	2281
chrM	274	5918		chrM	274	11963		chrM	274	9196	3748	8833	2279
chrM	275	5907		chrM	275	11955		chrM	275	9185	3746	8831	2277
chrM	276	5924		chrM	276	11957		chrM	276	9188	3746	8842	2279
chrM	277	5921		chrM	277	11962		chrM	277	9190	3747	8838	2281
chrM	278	5919		chrM	278	11971		chrM	278	9193	3748	8837	2281
chrM	279	5918		chrM	279	11966		chrM	279	9188	3749	8836	2281
chrM	280	5924		chrM	280	11978		chrM	280	9199	3748	8850	2282
chrM	281	5924		chrM	281	11977		chrM	281	9198	3749	8852	2282
chrM	282	5924		chrM	282	11979		chrM	282	9200	3749	8851	2282
chrM	283	5908		chrM	283	11961		chrM	283	9180	3737	8834	2276
chrM	284	5914		chrM	284	11966		chrM	284	9190	3739	8840	2277
chrM	285	5914		chrM	285	11967		chrM	285	9192	3740	8840	2277
chrM	286	5693		chrM	286	11619		chrM	286	8910	3628	8530	2224
chrM	287	5810		chrM	287	11793		chrM	287	9061	3687	8715	2258
chrM	288	5920		chrM	288	11967		chrM	288	9188	3743	8837	2280
chrM	289	5921		chrM	289	11976		chrM	289	9198	3750	8848	2282
chrM	290	5915		chrM	290	11965		chrM	290	9193	3744	8842	2282
chrM	291	5909		chrM	291	11949		chrM	291	9179	3741	8828	2279
chrM	292	5887		chrM	292	11897		chrM	292	9153	3727	8794	2275
chrM	293	5924		chrM	293	11968		chrM	293	9196	3747	8844	2281
chrM	294	5921		chrM	294	11964		chrM	294	9187	3743	8843	2279
chrM	295	5905		chrM	295	11930		chrM	295	9167	3734	8823	2268
chrM	296	5917		chrM	296	11959		chrM	296	9188	3747	8839	2277
chrM	297	5924		chrM	297	11975		chrM	297	9188	3747	8843	2281
chrM	298	5906		chrM	298	11945		chrM	298	9169	3740	8825	2278
chrM	299	5918		chrM	299	11970		chrM	299	9185	3747	8841	2282
chrM	300	5843		chrM	300	11857		chrM	300	9044	3690	8739	2277
chrM	301	5915		chrM	301	11958		chrM	301	9185	3746	8834	2279
chrM	302	5893		chrM	302	11928		chrM	302	9158	3736	8803	2276
chrM	303	5671		chrM	303	11502		chrM	303	8913	3632	8520	2275
chrM	304	5878		chrM	304	11899		chrM	304	9157	3729	8810	2277
chrM	305	5884		chrM	305	11912		chrM	305	9148	3729	8803	2280
chrM	306	5887		chrM	306	11922		chrM	306	9151	3733	8805	2280
chrM	307	5902		chrM	307	11939		chrM	307	9163	3733	8812	2280
chrM	308	5897		chrM	308	11936		chrM	308	9160	3731	8803	2278
chrM	309	5894		chrM	309	11931		chrM	309	9153	3730	8796	2271
chrM	310	5848		chrM	310	11866		chrM	310	9088	3706	8750	2266
chrM	311	4534		chrM	311	9078		chrM	311	7532	3005	6990	2267
chrM	312	5327		chrM	312	10678		chrM	312	8482	3434	8054	2278
chrM	313	5904		chrM	313	11942		chrM	313	9177	3743	8831	2281
chrM	314	5921		chrM	314	11967		chrM	314	9188	3747	8844	2282
chrM	315	5912		chrM	315	11959		chrM	315	9180	3745	8831	2282
chrM	316	5897		chrM	316	11940		chrM	316	9164	3742	8807	2280
chrM	317	5909		chrM	317	11955		chrM	317	9178	3744	8826	2282
chrM	318	5858		chrM	318	11867		chrM	318	9103	3715	8771	2267
chrM	319	5899		chrM	319	11931		chrM	319	9164	3731	8803	2276
chrM	320	5885		chrM	320	11912		chrM	320	9141	3719	8784	2269
chrM	321	5915		chrM	321	11965		chrM	321	9179	3743	8827	2273
chrM	322	5920		chrM	322	11972		chrM	322	9195	3748	8843	2277
chrM	323	5925		chrM	323	11974		chrM	323	9195	3747	8848	2280
chrM	324	5924		chrM	324	11974		chrM	324	9190	3743	8841	2278
chrM	325	5921		chrM	325	11977		chrM	325	9188	3748	8842	2280
chrM	326	5923		chrM	326	11978		chrM	326	9195	3748	8847	2281
chrM	327	5924		chrM	327	11977		chrM	327	9201	3749	8848	2282
chrM	328	5921		chrM	328	11971		chrM	328	9198	3747	8844	2282
chrM	329	5920		chrM	329	11964		chrM	329	9195	3745	8845	2281
chrM	330	5927		chrM	330	11974		chrM	330	9196	3748	8845	2281
chrM	331	5926		chrM	331	11971		chrM	331	9198	3746	8844	2279
chrM	332	5925		chrM	332	11960		chrM	332	9189	3748	8845	2281
chrM	333	5885		chrM	333	11916		chrM	333	9129	3716	8784	2260
chrM	334	5927		chrM	334	11977		chrM	334	9196	3750	8847	2280
chrM	335	5895		chrM	335	11920		chrM	335	9126	3730	8806	2265
chrM	336	5926		chrM	336	11979		chrM	336	9193	3747	8850	2281
chrM	337	5924		chrM	337	11975		chrM	337	9193	3748	8843	2279
chrM	338	5921		chrM	338	11955		chrM	338	9179	3744	8826	2272
chrM	339	5925		chrM	339	11975		chrM	339	9198	3745	8845	2281
chrM	340	5926		chrM	340	11974		chrM	340	9196	3750	8846	2281
chrM	341	5926		chrM	341	11971		chrM	341	9194	3749	8846	2280
chrM	342	5883		chrM	342	11881		chrM	342	9148	3729	8797	2276
chrM	343	5878		chrM	343	11871		chrM	343	9145	3722	8792	2275
chrM	344	5919		chrM	344	11964		chrM	344	9188	3746	8845	2280
chrM	345	5908		chrM	345	11943		chrM	345	9169	3740	8823	2276
chrM	346	5900		chrM	346	11937		chrM	346	9162	3738	8819	2277
chrM	347	5887		chrM	347	11922		chrM	347	9158	3739	8814	2275
chrM	348	5902		chrM	348	11941		chrM	348	9174	3739	8817	2278
chrM	349	5914		chrM	349	11962		chrM	349	9189	3748	8843	2282
chrM	350	5879		chrM	350	11908		chrM	350	9142	3731	8790	2271
chrM	351	5927		chrM	351	11974		chrM	351	9199	3749	8849	2281
chrM	352	5925		chrM	352	11972		chrM	352	9197	3749	8848	2281
chrM	353	5871		chrM	353	11876		chrM	353	9142	3722	8760	2271
chrM	354	5925		chrM	354	11972		chrM	354	9196	3749	8851	2281
chrM	355	5926		chrM	355	11976		chrM	355	9196	3749	8850	2282
chrM	356	5916		chrM	356	11959		chrM	356	9181	3743	8830	2275
chrM	357	5760		chrM	357	11747		chrM	357	8878	3632	8606	2194
chrM	358	5867		chrM	358	11903		chrM	358	9065	3705	8758	2248
chrM	359	5918		chrM	359	11970		chrM	359	9186	3745	8844	2279
chrM	360	5925		chrM	360	11976		chrM	360	9197	3750	8850	2282
chrM	361	5923		chrM	361	11973		chrM	361	9194	3749	8848	2281
chrM	362	5920		chrM	362	11966		chrM	362	9184	3745	8842	2279
chrM	363	5898		chrM	363	11929		chrM	363	9140	3727	8807	2268
chrM	364	5915		chrM	364	11968		chrM	364	9187	3742	8842	2281
chrM	365	5917		chrM	365	11961		chrM	365	9186	3741	8836	2281
chrM	366	5902		chrM	366	11940		chrM	366	9167	3740	8818	2279
chrM	367	5905		chrM	367	11929		chrM	367	9171	3724	8818	2277
chrM	368	5923		chrM	368	11961		chrM	368	9185	3743	8835	2281
chrM	369	5910		chrM	369	11951		chrM	369	9171	3738	8834	2277
chrM	370	5926		chrM	370	11974		chrM	370	9198	3748	8850	2281
chrM	371	5925		chrM	371	11974		chrM	371	9199	3748	8850	2280
chrM	372	5885		chrM	372	11919		chrM	372	9130	3729	8797	2264
chrM	373	5910		chrM	373	11947		chrM	373	9170	3737	8823	2272
chrM	374	5927		chrM	374	11975		chrM	374	9194	3751	8848	2282
chrM	375	5928		chrM	375	11972		chrM	375	9194	3751	8848	2280
chrM	376	5917		chrM	376	11960		chrM	376	9180	3747	8839	2278
chrM	377	5907		chrM	377	11937		chrM	377	9163	3741	8821	2275
chrM	378	5928		chrM	378	11976		chrM	378	9195	3751	8846	2280
chrM	379	5927		chrM	379	11974		chrM	379	9196	3751	8846	2281
chrM	380	5926		chrM	380	11960		chrM	380	9185	3749	8840	2282
chrM	381	5918		chrM	381	11971		chrM	381	9184	3748	8838	2281
chrM	382	5923		chrM	382	11973		chrM	382	9196	3750	8849	2282
chrM	383	5918		chrM	383	11970		chrM	383	9191	3748	8840	2281
chrM	384	5923		chrM	384	11974		chrM	384	9196	3750	8848	2280
chrM	385	5925		chrM	385	11976		chrM	385	9199	3750	8850	2282
chrM	386	5910		chrM	386	11959		chrM	386	9186	3747	8841	2278
chrM	387	5925		chrM	387	11976		chrM	387	9199	3749	8843	2282
chrM	388	5924		chrM	388	11967		chrM	388	9196	3745	8839	2282
chrM	389	5906		chrM	389	11950		chrM	389	9175	3737	8832	2279
chrM	390	5921		chrM	390	11965		chrM	390	9189	3750	8846	2280
chrM	391	5833		chrM	391	11818		chrM	391	9045	3695	8682	2251
chrM	392	5922		chrM	392	11967		chrM	392	9195	3749	8845	2282
chrM	393	5924		chrM	393	11970		chrM	393	9197	3750	8847	2281
chrM	394	5894		chrM	394	11939		chrM	394	9168	3729	8813	2277
chrM	395	5919		chrM	395	11957		chrM	395	9194	3746	8838	2278
chrM	396	5927		chrM	396	11972		chrM	396	9200	3751	8851	2280
chrM	397	5926		chrM	397	11970		chrM	397	9199	3749	8851	2280
chrM	398	5904		chrM	398	11936		chrM	398	9181	3741	8832	2275
chrM	399	5925		chrM	399	11968		chrM	399	9194	3750	8851	2282
chrM	400	5925		chrM	400	11969		chrM	400	9196	3750	8849	2281
chrM	401	5919		chrM	401	11957		chrM	401	9187	3744	8837	2278
chrM	402	5911		chrM	402	11948		chrM	402	9179	3741	8826	2277
chrM	403	5919		chrM	403	11956		chrM	403	9181	3748	8826	2277
chrM	404	5913		chrM	404	11947		chrM	404	9184	3740	8825	2273
chrM	405	5822		chrM	405	11721		chrM	405	9067	3697	8703	2262
chrM	406	5917		chrM	406	11948		chrM	406	9185	3744	8836	2276
chrM	407	5923		chrM	407	11970		chrM	407	9198	3748	8845	2278
chrM	408	5911		chrM	408	11954		chrM	408	9165	3733	8825	2278
chrM	409	5862		chrM	409	11900		chrM	409	9052	3689	8737	2242
chrM	410	5908		chrM	410	11955		chrM	410	9184	3740	8829	2271
chrM	411	5906		chrM	411	11952		chrM	411	9178	3737	8826	2273
chrM	412	5908		chrM	412	11938		chrM	412	9169	3742	8831	2272
chrM	413	5908		chrM	413	11936		chrM	413	9166	3742	8830	2274
chrM	414	5866		chrM	414	11909		chrM	414	9110	3726	8761	2258
chrM	415	5903		chrM	415	11949		chrM	415	9164	3741	8809	2273
chrM	416	5862		chrM	416	11864		chrM	416	9124	3718	8763	2261
chrM	417	5857		chrM	417	11848		chrM	417	9120	3716	8758	2260
chrM	418	5919		chrM	418	11963		chrM	418	9176	3740	8834	2277
chrM	419	5921		chrM	419	11965		chrM	419	9190	3748	8840	2281
chrM	420	5921		chrM	420	11966		chrM	420	9191	3742	8838	2281
chrM	421	5758		chrM	421	11644		chrM	421	8982	3654	8614	2234
chrM	422	5831		chrM	422	11798		chrM	422	9102	3691	8737	2259
chrM	423	5895		chrM	423	11935		chrM	423	9176	3733	8825	2278
chrM	424	5918		chrM	424	11967		chrM	424	9189	3743	8837	2280
chrM	425	5855		chrM	425	11880		chrM	425	9053	3697	8736	2246
chrM	426	5919		chrM	426	11968		chrM	426	9186	3742	8836	2279
chrM	427	5916		chrM	427	11952		chrM	427	9154	3735	8824	2271
chrM	428	5898		chrM	428	11958		chrM	428	9168	3741	8834	2272
chrM	429	5884		chrM	429	11935		chrM	429	9148	3735	8817	2270
chrM	430	5906		chrM	430	11955		chrM	430	9170	3741	8835	2273
chrM	431	5868		chrM	431	11873		chrM	431	9125	3723	8803	2265
chrM	432	5905		chrM	432	11936		chrM	432	9179	3743	8828	2277
chrM	433	5572		chrM	433	11322		chrM	433	8743	3561	8391	2192
chrM	434	5898		chrM	434	11930		chrM	434	9166	3735	8815	2272
chrM	435	5917		chrM	435	11965		chrM	435	9193	3745	8840	2279
chrM	436	5925		chrM	436	11977		chrM	436	9198	3751	8846	2282
chrM	437	5925		chrM	437	11976		chrM	437	9199	3751	8846	2282
chrM	438	5922		chrM	438	11974		chrM	438	9193	3749	8845	2282
chrM	439	5918		chrM	439	11969		chrM	439	9174	3748	8831	2280
chrM	440	5926		chrM	440	11976		chrM	440	9193	3751	8844	2282
chrM	441	5925		chrM	441	11973		chrM	441	9190	3750	8844	2282
chrM	442	5925		chrM	442	11976		chrM	442	9186	3749	8841	2280
chrM	443	5919		chrM	443	11965		chrM	443	9176	3744	8836	2278
chrM	444	5925		chrM	444	11974		chrM	444	9192	3750	8846	2281
chrM	445	5924		chrM	445	11970		chrM	445	9192	3750	8846	2279
chrM	446	5919		chrM	446	11966		chrM	446	9188	3748	8838	2279
chrM	447	5925		chrM	447	11971		chrM	447	9193	3748	8846	2279
chrM	448	5895		chrM	448	11929		chrM	448	9164	3737	8827	2274
chrM	449	5878		chrM	449	11904		chrM	449	9152	3736	8807	2272
chrM	450	5881		chrM	450	11912		chrM	450	9154	3739	8816	2277
chrM	451	5895		chrM	451	11928		chrM	451	9169	3744	8826	2279
chrM	452	5785		chrM	452	11703		chrM	452	8987	3665	8624	2246
chrM	453	5914		chrM	453	11945		chrM	453	9179	3748	8830	2280
chrM	454	5918		chrM	454	11952		chrM	454	9183	3748	8834	2280
chrM	455	5891		chrM	455	11902		chrM	455	9153	3740	8803	2276
chrM	456	5348		chrM	456	10944		chrM	456	8480	3441	8120	2116
chrM	457	5915		chrM	457	11942		chrM	457	9175	3746	8836	2281
chrM	458	5923		chrM	458	11962		chrM	458	9186	3748	8850	2281
chrM	459	5922		chrM	459	11965		chrM	459	9188	3747	8849	2281
chrM	460	5921		chrM	460	11965		chrM	460	9189	3746	8845	2280
chrM	461	5710		chrM	461	11519		chrM	461	8835	3605	8485	2200
chrM	462	5918		chrM	462	11973		chrM	462	9194	3750	8849	2282
chrM	463	5920		chrM	463	11970		chrM	463	9194	3751	8849	2280
chrM	464	5920		chrM	464	11962		chrM	464	9192	3750	8845	2280
chrM	465	5919		chrM	465	11969		chrM	465	9186	3745	8845	2277
chrM	466	5926		chrM	466	11980		chrM	466	9201	3751	8851	2281
chrM	467	5882		chrM	467	11894		chrM	467	9127	3730	8791	2273
chrM	468	5925		chrM	468	11971		chrM	468	9196	3751	8851	2281
chrM	469	5925		chrM	469	11972		chrM	469	9194	3749	8847	2281
chrM	470	5918		chrM	470	11962		chrM	470	9178	3744	8837	2278
chrM	471	5890		chrM	471	11905		chrM	471	9169	3734	8799	2274
chrM	472	5790		chrM	472	11718		chrM	472	9057	3689	8698	2256
chrM	473	5885		chrM	473	11886		chrM	473	9157	3735	8801	2276
chrM	474	5917		chrM	474	11969		chrM	474	9193	3747	8845	2278
chrM	475	5907		chrM	475	11942		chrM	475	9172	3742	8830	2276
chrM	476	5922		chrM	476	11973		chrM	476	9197	3750	8847	2279
chrM	477	5921		chrM	477	11974		chrM	477	9196	3750	8847	2282
chrM	478	5914		chrM	478	11965		chrM	478	9191	3748	8843	2279
chrM	479	5924		chrM	479	11975		chrM	479	9197	3751	8846	2282
chrM	480	5902		chrM	480	11946		chrM	480	9180	3743	8815	2279
chrM	481	5901		chrM	481	11942		chrM	481	9177	3743	8820	2272
chrM	482	5919		chrM	482	11964		chrM	482	9189	3746	8841	2277
chrM	483	5908		chrM	483	11955		chrM	483	9172	3731	8827	2275
chrM	484	5927		chrM	484	11975		chrM	484	9195	3745	8844	2281
chrM	485	5923		chrM	485	11973		chrM	485	9190	3744	8836	2281
chrM	486	5924		chrM	486	11971		chrM	486	9190	3745	8837	2277
chrM	487	5896		chrM	487	11947		chrM	487	9148	3739	8808	2270
chrM	488	5922		chrM	488	11976		chrM	488	9193	3749	8843	2281
chrM	489	5914		chrM	489	11969		chrM	489	9179	3741	8836	2278
chrM	490	5912		chrM	490	11958		chrM	490	9176	3737	8825	2275
chrM	491	5903		chrM	491	11942		chrM	491	9168	3733	8829	2274
chrM	492	5922		chrM	492	11963		chrM	492	9182	3742	8834	2280
chrM	493	5922		chrM	493	11970		chrM	493	9195	3744	8840	2280
chrM	494	5882		chrM	494	11904		chrM	494	9121	3718	8787	2255
chrM	495	5908		chrM	495	11952		chrM	495	9178	3742	8830	2275
chrM	496	5909		chrM	496	11952		chrM	496	9185	3743	8828	2276
chrM	497	5911		chrM	497	11950		chrM	497	9181	3746	8828	2275
chrM	498	5904		chrM	498	11923		chrM	498	9171	3746	8820	2272
chrM	499	5885		chrM	499	11869		chrM	499	9128	3736	8788	2268
chrM	500	5912		chrM	500	11961		chrM	500	9188	3748	8843	2276
chrM	501	5925		chrM	501	11972		chrM	501	9197	3751	8849	2280
chrM	502	5926		chrM	502	11967		chrM	502	9197	3749	8844	2280
chrM	503	5920		chrM	503	11955		chrM	503	9183	3744	8837	2279
chrM	504	5912		chrM	504	11955		chrM	504	9178	3740	8838	2274
chrM	505	5920		chrM	505	11966		chrM	505	9189	3747	8846	2280
chrM	506	5922		chrM	506	11972		chrM	506	9196	3750	8847	2281
chrM	507	5921		chrM	507	11962		chrM	507	9186	3748	8842	2280
chrM	508	5919		chrM	508	11957		chrM	508	9192	3745	8841	2280
chrM	509	5857		chrM	509	11856		chrM	509	9101	3706	8768	2266
chrM	510	5921		chrM	510	11961		chrM	510	9194	3747	8840	2280
chrM	511	5920		chrM	511	11962		chrM	511	9186	3742	8836	2277
chrM	512	5903		chrM	512	11940		chrM	512	9169	3734	8820	2276
chrM	513	5887		chrM	513	11915		chrM	513	9136	3730	8802	2269
chrM	514	5664		chrM	514	11547		chrM	514	8789	245	8474	2183
chrM	515	5669		chrM	515	11554		chrM	515	8798	247	8477	2186
chrM	516	5885		chrM	516	11908		chrM	516	9137	3644	8791	2267
chrM	517	5884		chrM	517	11897		chrM	517	9135	3641	8784	2265
chrM	518	5910		chrM	518	11961		chrM	518	9184	3735	8837	2279
chrM	519	5902		chrM	519	11950		chrM	519	9172	3735	8830	2280
chrM	520	5917		chrM	520	11965		chrM	520	9191	3735	8837	2281
chrM	521	5918		chrM	521	11956		chrM	521	9182	3720	8825	2280
chrM	522	5914		chrM	522	11939		chrM	522	9180	3731	8822	2280
chrM	523	5906		chrM	523	11920		chrM	523	9165	3716	8809	2280
chrM	524	5863		chrM	524	11832		chrM	524	9123	3714	8760	2272
chrM	525	5887		chrM	525	11888		chrM	525	9146	3721	8796	2275
chrM	526	5877		chrM	526	11868		chrM	526	9121	3721	8776	2271
chrM	527	5910		chrM	527	11945		chrM	527	9166	3744	8816	2275
chrM	528	5906		chrM	528	11931		chrM	528	9147	3737	8796	2273
chrM	529	5912		chrM	529	11934		chrM	529	9164	3735	8815	2276
chrM	530	5918		chrM	530	11959		chrM	530	9185	3745	8836	2278
chrM	531	5912		chrM	531	11963		chrM	531	9167	3742	8829	2274
chrM	532	5916		chrM	532	11970		chrM	532	9172	3744	8843	2276
chrM	533	5922		chrM	533	11977		chrM	533	9193	3747	8845	2279
chrM	534	5909		chrM	534	11936		chrM	534	9161	3742	8808	2272
chrM	535	5926		chrM	535	11976		chrM	535	9195	3749	8849	2282
chrM	536	5928		chrM	536	11979		chrM	536	9198	3750	8851	2282
chrM	537	5926		chrM	537	11978		chrM	537	9200	3749	8851	2282
chrM	538	5921		chrM	538	11976		chrM	538	9200	3748	8849	2282
chrM	539	5921		chrM	539	11968		chrM	539	9197	3747	8845	2281
chrM	540	5891		chrM	540	11891		chrM	540	9153	3727	8800	2269
chrM	541	5515		chrM	541	11177		chrM	541	8704	3544	8282	2157
chrM	542	5923		chrM	542	11970		chrM	542	9199	3749	8849	2281
chrM	543	5921		chrM	543	11963		chrM	543	9194	3748	8839	2281
chrM	544	5908		chrM	544	11945		chrM	544	9177	3742	8821	2278
chrM	545	5862		chrM	545	11840		chrM	545	9107	3709	8742	2263
chrM	546	5915		chrM	546	11943		chrM	546	9184	3739	8830	2275
chrM	547	5923		chrM	547	11966		chrM	547	9194	3746	8840	2280
chrM	548	5918		chrM	548	11955		chrM	548	9190	3739	8837	2279
chrM	549	5923		chrM	549	11967		chrM	549	9190	3742	8844	2280
chrM	550	5915		chrM	550	11967		chrM	550	9187	3746	8842	2277
chrM	551	5920		chrM	551	11975		chrM	551	9194	3750	8849	2279
chrM	552	5899		chrM	552	11940		chrM	552	9166	3741	8826	2275
chrM	553	5919		chrM	553	11972		chrM	553	9193	3751	8849	2279
chrM	554	5895		chrM	554	11909		chrM	554	9136	3726	8802	2271
chrM	555	5928		chrM	555	11977		chrM	555	9199	3748	8848	2281
chrM	556	5926		chrM	556	11974		chrM	556	9197	3747	8848	2281
chrM	557	5872		chrM	557	11867		chrM	557	9128	3718	8772	2266
chrM	558	5926		chrM	558	11967		chrM	558	9198	3746	8846	2280
chrM	559	5926		chrM	559	11969		chrM	559	9198	3745	8846	2279
chrM	560	5910		chrM	560	11930		chrM	560	9167	3730	8814	2278
chrM	561	5599		chrM	561	11436		chrM	561	8490	3507	8286	2104
chrM	562	5916		chrM	562	11945		chrM	562	9179	3737	8822	2279
chrM	563	5918		chrM	563	11946		chrM	563	9180	3744	8826	2281
chrM	564	5909		chrM	564	11931		chrM	564	9167	3738	8809	2280
chrM	565	5903		chrM	565	11898		chrM	565	9163	3734	8804	2270
chrM	566	5871		chrM	566	11823		chrM	566	9123	3717	8779	2257
chrM	567	5895		chrM	567	11910		chrM	567	9147	3727	8815	2268
chrM	568	5353		chrM	568	10692		chrM	568	8288	3392	7884	2091
chrM	569	5792		chrM	569	11673		chrM	569	9033	3679	8667	2244
chrM	570	5834		chrM	570	11775		chrM	570	9083	3698	8719	2255
chrM	571	5911		chrM	571	11944		chrM	571	9177	3742	8830	2277
chrM	572	5921		chrM	572	11968		chrM	572	9195	3748	8842	2279
chrM	573	5920		chrM	573	11963		chrM	573	9194	3748	8832	2277
chrM	574	5916		chrM	574	11956		chrM	574	9189	3743	8827	2276
chrM	575	5923		chrM	575	11969		chrM	575	9189	3746	8836	2282
chrM	576	5925		chrM	576	11964		chrM	576	9188	3749	8840	2281
chrM	577	5916		chrM	577	11963		chrM	577	9185	3745	8831	2278
chrM	578	5885		chrM	578	11883		chrM	578	9135	3722	8768	2267
chrM	579	5923		chrM	579	11965		chrM	579	9194	3749	8835	2281
chrM	580	5923		chrM	580	11972		chrM	580	9197	3750	8840	2282
chrM	581	5922		chrM	581	11965		chrM	581	9194	3748	8843	2282
chrM	582	5909		chrM	582	11964		chrM	582	9184	3743	8832	2279
chrM	583	5908		chrM	583	11953		chrM	583	9179	3742	8830	2278
chrM	584	5919		chrM	584	11950		chrM	584	9184	3745	8834	2278
chrM	585	5920		chrM	585	11950		chrM	585	9187	3747	8834	2277
chrM	586	5922		chrM	586	11963		chrM	586	9195	3748	8839	2280
chrM	587	5917		chrM	587	11963		chrM	587	9194	3747	8844	2280
chrM	588	5891		chrM	588	11944		chrM	588	9167	3730	8822	2273
chrM	589	5915		chrM	589	11961		chrM	589	9196	3746	8844	2280
chrM	590	5906		chrM	590	11937		chrM	590	9167	3740	8824	2279
chrM	591	5908		chrM	591	11949		chrM	591	9188	3744	8830	2279
chrM	592	5915		chrM	592	11965		chrM	592	9194	3747	8843	2279
chrM	593	5915		chrM	593	11972		chrM	593	9194	3751	8849	2279
chrM	594	5911		chrM	594	11964		chrM	594	9181	3747	8837	2276
chrM	595	5903		chrM	595	11955		chrM	595	9160	3735	8825	2271
chrM	596	5903		chrM	596	11954		chrM	596	9147	3730	8814	2267
chrM	597	5896		chrM	597	11932		chrM	597	9155	3734	8806	2264
chrM	598	5918		chrM	598	11962		chrM	598	9187	3741	8831	2276
chrM	599	5927		chrM	599	11975		chrM	599	9195	3748	8843	2279
chrM	600	5927		chrM	600	11974		chrM	600	9200	3751	8848	2282
chrM	601	5925		chrM	601	11972		chrM	601	9197	3749	8846	2279
chrM	602	5928		chrM	602	11974		chrM	602	9199	3748	8847	2278
chrM	603	5928		chrM	603	11975		chrM	603	9196	3746	8845	2279
chrM	604	5928		chrM	604	11975		chrM	604	9199	3747	8847	2278
chrM	605	5928		chrM	605	11972		chrM	605	9199	3746	8846	2278
chrM	606	5920		chrM	606	11966		chrM	606	9195	3746	8847	2280
chrM	607	5924		chrM	607	11975		chrM	607	9197	3750	8851	2281
chrM	608	5925		chrM	608	11962		chrM	608	9190	3749	8842	2280
chrM	609	5921		chrM	609	11958		chrM	609	9185	3745	8843	2280
chrM	610	5920		chrM	610	11966		chrM	610	9178	3741	8829	2272
chrM	611	5918		chrM	611	11956		chrM	611	9177	3735	8831	2267
chrM	612	5887		chrM	612	11874		chrM	612	9110	3728	8769	2265
chrM	613	5924		chrM	613	11960		chrM	613	9191	3746	8838	2275
chrM	614	5928		chrM	614	11976		chrM	614	9200	3750	8847	2281
chrM	615	5926		chrM	615	11972		chrM	615	9198	3745	8839	2281
chrM	616	5923		chrM	616	11961		chrM	616	9194	3742	8832	2279
chrM	617	5922		chrM	617	11957		chrM	617	9193	3745	8835	2278
chrM	618	5799		chrM	618	11699		chrM	618	9055	3672	8677	2245
chrM	619	5891		chrM	619	11893		chrM	619	9161	3725	8786	2270
chrM	620	5918		chrM	620	11961		chrM	620	9184	3746	8843	2276
chrM	621	5861		chrM	621	11839		chrM	621	9091	3697	8738	2254
chrM	622	5800		chrM	622	11722		chrM	622	9031	3696	8691	2246
chrM	623	5916		chrM	623	11952		chrM	623	9179	3744	8832	2281
chrM	624	5889		chrM	624	11912		chrM	624	9160	3741	8815	2276
chrM	625	5913		chrM	625	11959		chrM	625	9166	3744	8832	2275
chrM	626	5927		chrM	626	11975		chrM	626	9197	3750	8848	2282
chrM	627	5924		chrM	627	11962		chrM	627	9190	3746	8839	2282
chrM	628	5918		chrM	628	11951		chrM	628	9174	3736	8833	2275
chrM	629	5919		chrM	629	11967		chrM	629	9191	3740	8839	2278
chrM	630	5899		chrM	630	11921		chrM	630	9132	3719	8795	2260
chrM	631	5915		chrM	631	11956		chrM	631	9181	3742	8836	2275
chrM	632	5924		chrM	632	11972		chrM	632	9194	3750	8846	2280
chrM	633	5917		chrM	633	11956		chrM	633	9184	3743	8836	2278
chrM	634	5912		chrM	634	11941		chrM	634	9178	3738	8816	2273
chrM	635	5913		chrM	635	11950		chrM	635	9182	3748	8822	2277
chrM	636	5915		chrM	636	11958		chrM	636	9184	3747	8829	2280
chrM	637	5837		chrM	637	11814		chrM	637	9091	3700	8720	2253
chrM	638	5923		chrM	638	11972		chrM	638	9194	3747	8832	2281
chrM	639	5928		chrM	639	11980		chrM	639	9199	3750	8846	2282
chrM	640	5928		chrM	640	11980		chrM	640	9200	3751	8851	2281
chrM	641	5925		chrM	641	11978		chrM	641	9196	3750	8844	2281
chrM	642	5924		chrM	642	11977		chrM	642	9198	3749	8849	2282
chrM	643	5894		chrM	643	11930		chrM	643	9150	3736	8805	2275
chrM	644	5925		chrM	644	11977		chrM	644	9192	3750	8848	2282
chrM	645	5926		chrM	645	11978		chrM	645	9196	3751	8849	2282
chrM	646	5926		chrM	646	11979		chrM	646	9197	3750	8850	2282
chrM	647	5910		chrM	647	11960		chrM	647	9182	3744	8838	2277
chrM	648	5923		chrM	648	11975		chrM	648	9199	3750	8849	2281
chrM	649	5923		chrM	649	11974		chrM	649	9199	3750	8849	2281
chrM	650	5922		chrM	650	11973		chrM	650	9197	3749	8848	2280
chrM	651	5922		chrM	651	11971		chrM	651	9193	3747	8849	2280
chrM	652	5927		chrM	652	11975		chrM	652	9198	3751	8848	2282
chrM	653	5926		chrM	653	11974		chrM	653	9198	3749	8847	2282
chrM	654	5913		chrM	654	11944		chrM	654	9169	3737	8821	2277
chrM	655	5924		chrM	655	11977		chrM	655	9197	3749	8849	2281
chrM	656	5920		chrM	656	11972		chrM	656	9197	3751	8846	2280
chrM	657	5910		chrM	657	11954		chrM	657	9183	3746	8833	2275
chrM	658	5921		chrM	658	11966		chrM	658	9197	3751	8842	2281
chrM	659	5920		chrM	659	11967		chrM	659	9192	3746	8841	2278
chrM	660	5913		chrM	660	11957		chrM	660	9181	3742	8830	2277
chrM	661	5920		chrM	661	11961		chrM	661	9190	3747	8843	2277
chrM	662	5918		chrM	662	11956		chrM	662	9193	3745	8845	2276
chrM	663	5919		chrM	663	11969		chrM	663	9189	3747	8842	2281
chrM	664	5922		chrM	664	11976		chrM	664	9191	3745	8846	2280
chrM	665	5920		chrM	665	11962		chrM	665	9186	3748	8833	2280
chrM	666	5912		chrM	666	11946		chrM	666	9177	3743	8816	2279
chrM	667	5607		chrM	667	11352		chrM	667	8702	3570	8339	2194
chrM	668	5858		chrM	668	11840		chrM	668	9070	3702	8729	2263
chrM	669	5883		chrM	669	11876		chrM	669	9129	3718	8788	2272
chrM	670	5880		chrM	670	11868		chrM	670	9116	3715	8779	2270
chrM	671	5891		chrM	671	11922		chrM	671	9133	3726	8786	2268
chrM	672	5861		chrM	672	11863		chrM	672	9117	3716	8757	2268
chrM	673	5919		chrM	673	11961		chrM	673	9180	3739	8830	2277
chrM	674	5924		chrM	674	11975		chrM	674	9193	3746	8835	2278
chrM	675	5916		chrM	675	11964		chrM	675	9184	3740	8821	2279
chrM	676	5896		chrM	676	11936		chrM	676	9173	3738	8790	2276
chrM	677	5906		chrM	677	11956		chrM	677	9172	3739	8816	2278
chrM	678	5868		chrM	678	11885		chrM	678	9126	3719	8763	2270
chrM	679	5876		chrM	679	11882		chrM	679	9139	3723	8771	2270
chrM	680	5843		chrM	680	11842		chrM	680	9095	3702	8743	2265
chrM	681	5907		chrM	681	11960		chrM	681	9193	3744	8839	2280
chrM	682	5915		chrM	682	11963		chrM	682	9193	3748	8848	2277
chrM	683	5887		chrM	683	11922		chrM	683	9139	3717	8787	2258
chrM	684	5908		chrM	684	11955		chrM	684	9158	3735	8823	2270
chrM	685	5889		chrM	685	11909		chrM	685	9128	3734	8792	2270
chrM	686	5917		chrM	686	11964		chrM	686	9178	3744	8832	2280
chrM	687	5917		chrM	687	11958		chrM	687	9180	3744	8837	2280
chrM	688	5902		chrM	688	11944		chrM	688	9172	3730	8808	2275
chrM	689	5881		chrM	689	11909		chrM	689	9141	3720	8770	2268
chrM	690	5926		chrM	690	11970		chrM	690	9193	3746	8843	2279
chrM	691	5876		chrM	691	11876		chrM	691	9135	3717	8773	2269
chrM	692	5881		chrM	692	11882		chrM	692	9136	3719	8778	2267
chrM	693	5923		chrM	693	11971		chrM	693	9196	3746	8845	2282
chrM	694	5924		chrM	694	11973		chrM	694	9197	3750	8844	2282
chrM	695	5912		chrM	695	11958		chrM	695	9178	3736	8837	2275
chrM	696	5922		chrM	696	11968		chrM	696	9181	3743	8843	2277
chrM	697	5896		chrM	697	11952		chrM	697	9152	3735	8814	2272
chrM	698	5855		chrM	698	11909		chrM	698	9056	3700	8750	2240
chrM	699	5870		chrM	699	11924		chrM	699	9120	3717	8801	2260
chrM	700	5892		chrM	700	11940		chrM	700	9137	3724	8814	2260
chrM	701	5911		chrM	701	11955		chrM	701	9171	3743	8838	2277
chrM	702	5914		chrM	702	11958		chrM	702	9185	3747	8836	2278
chrM	703	5914		chrM	703	11963		chrM	703	9192	3747	8846	2276
chrM	704	5916		chrM	704	11969		chrM	704	9191	3749	8847	2279
chrM	705	5745		chrM	705	11626		chrM	705	8989	3655	8600	2235
chrM	706	5879		chrM	706	11825		chrM	706	9125	3712	8769	2270
chrM	707	5926		chrM	707	11976		chrM	707	9197	3750	8851	2282
chrM	708	5922		chrM	708	11971		chrM	708	9197	3749	8849	2282
chrM	709	5914		chrM	709	11952		chrM	709	9192	3745	8840	2280
chrM	710	5890		chrM	710	11899		chrM	710	9134	3725	8796	2271
chrM	711	5923		chrM	711	11963		chrM	711	9196	3748	8845	2282
chrM	712	5898		chrM	712	11919		chrM	712	9157	3728	8803	2278
chrM	713	5924		chrM	713	11967		chrM	713	9195	3743	8842	2282
chrM	714	5926		chrM	714	11971		chrM	714	9192	3751	8847	2282
chrM	715	5896		chrM	715	11933		chrM	715	9138	3731	8805	2275
chrM	716	5925		chrM	716	11971		chrM	716	9193	3750	8845	2280
chrM	717	5920		chrM	717	11963		chrM	717	9181	3744	8841	2277
chrM	718	5920		chrM	718	11965		chrM	718	9186	3749	8841	2278
chrM	719	5916		chrM	719	11970		chrM	719	9191	3749	8842	2282
chrM	720	5906		chrM	720	11945		chrM	720	9169	3741	8813	2272
chrM	721	5925		chrM	721	11978		chrM	721	9199	3750	8851	2282
chrM	722	5916		chrM	722	11970		chrM	722	9180	3747	8839	2277
chrM	723	5926		chrM	723	11973		chrM	723	9196	3751	8850	2282
chrM	724	5825		chrM	724	11743		chrM	724	9041	3685	8689	2254
chrM	725	5902		chrM	725	11946		chrM	725	9183	3744	8829	2277
chrM	726	5780		chrM	726	11733		chrM	726	9040	3690	8641	2254
chrM	727	5769		chrM	727	11697		chrM	727	9025	3676	8612	2252
chrM	728	5889		chrM	728	11901		chrM	728	9136	3715	8774	2271
chrM	729	5902		chrM	729	11941		chrM	729	9150	3730	8802	2267
chrM	730	5892		chrM	730	11934		chrM	730	9149	3734	8800	2267
chrM	731	5926		chrM	731	11976		chrM	731	9199	3748	8842	2281
chrM	732	5926		chrM	732	11976		chrM	732	9200	3748	8842	2282
chrM	733	5927		chrM	733	11977		chrM	733	9199	3749	8850	2282
chrM	734	5915		chrM	734	11956		chrM	734	9182	3743	8838	2278
chrM	735	5920		chrM	735	11963		chrM	735	9189	3743	8844	2282
chrM	736	5914		chrM	736	11954		chrM	736	9186	3741	8834	2281
chrM	737	5927		chrM	737	11978		chrM	737	9197	3751	8849	2282
chrM	738	5919		chrM	738	11960		chrM	738	9175	3747	8839	2276
chrM	739	5916		chrM	739	11953		chrM	739	9175	3744	8836	2276
chrM	740	5914		chrM	740	11951		chrM	740	9173	3742	8833	2276
chrM	741	5924		chrM	741	11975		chrM	741	9198	3750	8851	2279
chrM	742	5926		chrM	742	11975		chrM	742	9200	3750	8852	2281
chrM	743	5908		chrM	743	11973		chrM	743	9194	3746	8835	2279
chrM	744	5851		chrM	744	11845		chrM	744	9042	3703	8715	2236
chrM	745	5921		chrM	745	11972		chrM	745	9192	3747	8843	2280
chrM	746	5924		chrM	746	11980		chrM	746	9199	3751	8849	2281
chrM	747	5926		chrM	747	11980		chrM	747	9201	3751	8850	2282
chrM	748	5925		chrM	748	11976		chrM	748	9200	3750	8850	2282
chrM	749	5926		chrM	749	11979		chrM	749	9201	3751	8849	2281
chrM	750	5868		chrM	750	11912		chrM	750	9120	3707	8791	2265
chrM	751	5919		chrM	751	11964		chrM	751	9185	3748	8836	2279
chrM	752	5917		chrM	752	11952		chrM	752	9170	3744	8831	2276
chrM	753	5833		chrM	753	11822		chrM	753	9058	3701	8727	2249
chrM	754	5920		chrM	754	11961		chrM	754	9182	3746	8837	2276
chrM	755	5906		chrM	755	11937		chrM	755	9145	3738	8815	2265
chrM	756	5922		chrM	756	11965		chrM	756	9184	3749	8840	2278
chrM	757	5920		chrM	757	11962		chrM	757	9191	3749	8841	2281
chrM	758	5917		chrM	758	11952		chrM	758	9176	3748	8838	2278
chrM	759	5919		chrM	759	11959		chrM	759	9178	3744	8838	2278
chrM	760	5713		chrM	760	11510		chrM	760	8842	3594	8550	2214
chrM	761	5925		chrM	761	11961		chrM	761	9185	3748	8844	2281
chrM	762	5911		chrM	762	11950		chrM	762	9178	3750	8838	2275
chrM	763	5912		chrM	763	11956		chrM	763	9182	3742	8838	2277
chrM	764	5919		chrM	764	11965		chrM	764	9190	3749	8845	2281
chrM	765	5883		chrM	765	11917		chrM	765	9160	3736	8807	2278
chrM	766	5875		chrM	766	11908		chrM	766	9139	3725	8783	2273
chrM	767	5912		chrM	767	11961		chrM	767	9175	3737	8823	2272
chrM	768	5919		chrM	768	11969		chrM	768	9196	3744	8839	2278
chrM	769	5919		chrM	769	11974		chrM	769	9192	3740	8847	2281
chrM	770	5916		chrM	770	11970		chrM	770	9185	3743	8840	2282
chrM	771	5926		chrM	771	11975		chrM	771	9197	3749	8843	2281
chrM	772	5926		chrM	772	11976		chrM	772	9199	3750	8850	2282
chrM	773	5926		chrM	773	11973		chrM	773	9198	3750	8849	2281
chrM	774	5913		chrM	774	11959		chrM	774	9177	3736	8832	2278
chrM	775	5908		chrM	775	11956		chrM	775	9163	3734	8823	2273
chrM	776	5927		chrM	776	11977		chrM	776	9198	3748	8850	2280
chrM	777	5925		chrM	777	11966		chrM	777	9195	3749	8843	2281
chrM	778	5894		chrM	778	11952		chrM	778	9147	3737	8820	2263
chrM	779	5923		chrM	779	11970		chrM	779	9186	3745	8837	2278
chrM	780	5908		chrM	780	11930		chrM	780	9155	3737	8830	2276
chrM	781	5918		chrM	781	11949		chrM	781	9178	3742	8821	2275
chrM	782	5926		chrM	782	11979		chrM	782	9200	3749	8847	2279
chrM	783	5928		chrM	783	11980		chrM	783	9200	3750	8851	2282
chrM	784	5921		chrM	784	11979		chrM	784	9199	3749	8846	2280
chrM	785	5916		chrM	785	11969		chrM	785	9190	3747	8841	2277
chrM	786	5901		chrM	786	11927		chrM	786	9168	3726	8814	2274
chrM	787	5916		chrM	787	11965		chrM	787	9189	3747	8836	2280
chrM	788	5762		chrM	788	11690		chrM	788	8982	3673	8641	2242
chrM	789	5913		chrM	789	11965		chrM	789	9194	3744	8839	2278
chrM	790	5912		chrM	790	11958		chrM	790	9190	3743	8840	2279
chrM	791	5910		chrM	791	11950		chrM	791	9184	3743	8833	2279
chrM	792	5912		chrM	792	11963		chrM	792	9192	3746	8841	2279
chrM	793	5917		chrM	793	11969		chrM	793	9196	3747	8845	2280
chrM	794	5916		chrM	794	11967		chrM	794	9180	3749	8842	2278
chrM	795	5899		chrM	795	11927		chrM	795	9162	3730	8805	2275
chrM	796	5903		chrM	796	11911		chrM	796	9164	3728	8797	2271
chrM	797	5900		chrM	797	11919		chrM	797	9161	3724	8802	2274
chrM	798	5897		chrM	798	11921		chrM	798	9156	3733	8817	2273
chrM	799	5898		chrM	799	11919		chrM	799	9156	3737	8813	2273
chrM	800	5920		chrM	800	11971		chrM	800	9189	3746	8839	2280
chrM	801	5907		chrM	801	11946		chrM	801	9173	3738	8819	2277
chrM	802	5809		chrM	802	11762		chrM	802	9074	3691	8703	2255
chrM	803	5882		chrM	803	11900		chrM	803	9160	3733	8802	2270
chrM	804	5922		chrM	804	11969		chrM	804	9194	3748	8844	2281
chrM	805	5925		chrM	805	11965		chrM	805	9196	3749	8846	2281
chrM	806	5924		chrM	806	11963		chrM	806	9197	3749	8845	2281
chrM	807	5924		chrM	807	11954		chrM	807	9191	3749	8841	2281
chrM	808	5920		chrM	808	11962		chrM	808	9191	3749	8843	2280
chrM	809	5752		chrM	809	11701		chrM	809	8886	3632	8603	2189
chrM	810	5920		chrM	810	11972		chrM	810	9195	3749	8847	2280
chrM	811	5917		chrM	811	11975		chrM	811	9194	3749	8848	2280
chrM	812	5873		chrM	812	11931		chrM	812	9115	3712	8785	2256
chrM	813	5919		chrM	813	11968		chrM	813	9194	3747	8840	2279
chrM	814	5920		chrM	814	11965		chrM	814	9196	3746	8840	2280
chrM	815	5908		chrM	815	11944		chrM	815	9166	3731	8825	2270
chrM	816	5919		chrM	816	11965		chrM	816	9184	3741	8840	2274
chrM	817	5912		chrM	817	11960		chrM	817	9171	3733	8829	2269
chrM	818	5915		chrM	818	11972		chrM	818	9184	3744	8841	2279
chrM	819	5923		chrM	819	11965		chrM	819	9188	3746	8844	2277
chrM	820	5915		chrM	820	11964		chrM	820	9189	3746	8841	2275
chrM	821	5918		chrM	821	11963		chrM	821	9186	3745	8836	2277
chrM	822	5919		chrM	822	11972		chrM	822	9189	3748	8837	2282
chrM	823	5924		chrM	823	11975		chrM	823	9197	3748	8845	2282
chrM	824	5919		chrM	824	11967		chrM	824	9190	3747	8834	2282
chrM	825	5927		chrM	825	11977		chrM	825	9200	3749	8849	2281
chrM	826	5922		chrM	826	11974		chrM	826	9197	3746	8843	2281
chrM	827	5927		chrM	827	11978		chrM	827	9198	3748	8851	2281
chrM	828	5924		chrM	828	11971		chrM	828	9197	3748	8849	2279
chrM	829	5926		chrM	829	11977		chrM	829	9198	3750	8851	2280
chrM	830	5831		chrM	830	11791		chrM	830	9088	3707	8734	2256
chrM	831	5916		chrM	831	11961		chrM	831	9183	3743	8834	2279
chrM	832	5923		chrM	832	11971		chrM	832	9192	3747	8846	2280
chrM	833	5926		chrM	833	11965		chrM	833	9194	3750	8843	2282
chrM	834	5916		chrM	834	11954		chrM	834	9187	3746	8840	2276
chrM	835	5926		chrM	835	11967		chrM	835	9196	3750	8848	2279
chrM	836	5927		chrM	836	11968		chrM	836	9193	3750	8842	2277
chrM	837	5928		chrM	837	11975		chrM	837	9199	3750	8848	2281
chrM	838	5925		chrM	838	11976		chrM	838	9196	3749	8849	2280
chrM	839	5924		chrM	839	11969		chrM	839	9189	3745	8842	2280
chrM	840	5927		chrM	840	11975		chrM	840	9196	3749	8849	2281
chrM	841	5927		chrM	841	11976		chrM	841	9194	3749	8850	2281
chrM	842	5928		chrM	842	11976		chrM	842	9195	3750	8851	2281
chrM	843	5902		chrM	843	11936		chrM	843	9179	3735	8824	2276
chrM	844	5927		chrM	844	11969		chrM	844	9196	3747	8845	2277
chrM	845	5928		chrM	845	11976		chrM	845	9199	3750	8851	2281
chrM	846	5928		chrM	846	11977		chrM	846	9200	3750	8850	2282
chrM	847	5920		chrM	847	11971		chrM	847	9188	3746	8839	2280
chrM	848	5891		chrM	848	11919		chrM	848	9179	3737	8821	2276
chrM	849	5927		chrM	849	11973		chrM	849	9196	3750	8843	2280
chrM	850	5926		chrM	850	11974		chrM	850	9198	3749	8843	2280
chrM	851	5923		chrM	851	11966		chrM	851	9191	3744	8831	2277
chrM	852	5923		chrM	852	11973		chrM	852	9194	3748	8842	2280
chrM	853	5921		chrM	853	11968		chrM	853	9191	3747	8842	2278
chrM	854	5926		chrM	854	11970		chrM	854	9189	3746	8847	2279
chrM	855	5866		chrM	855	11870		chrM	855	9099	3710	8747	2253
chrM	856	5926		chrM	856	11970		chrM	856	9193	3750	8847	2281
chrM	857	5911		chrM	857	11963		chrM	857	9176	3743	8841	2280
chrM	858	5912		chrM	858	11967		chrM	858	9170	3742	8832	2276
chrM	859	5900		chrM	859	11957		chrM	859	9155	3739	8815	2273
chrM	860	5878		chrM	860	11941		chrM	860	9118	3727	8784	2258
chrM	861	5915		chrM	861	11970		chrM	861	9183	3749	8836	2277
chrM	862	5896		chrM	862	11913		chrM	862	9161	3743	8817	2270
chrM	863	5905		chrM	863	11947		chrM	863	9167	3745	8829	2276
chrM	864	5910		chrM	864	11966		chrM	864	9182	3745	8838	2278
chrM	865	5922		chrM	865	11969		chrM	865	9189	3747	8845	2280
chrM	866	5921		chrM	866	11973		chrM	866	9190	3748	8845	2282
chrM	867	5868		chrM	867	11880		chrM	867	9112	3715	8783	2260
chrM	868	5923		chrM	868	11974		chrM	868	9190	3746	8849	2281
chrM	869	5928		chrM	869	11978		chrM	869	9196	3750	8851	2282
chrM	870	5928		chrM	870	11978		chrM	870	9195	3750	8851	2282
chrM	871	5925		chrM	871	11971		chrM	871	9196	3749	8842	2280
chrM	872	5888		chrM	872	11915		chrM	872	9176	3740	8819	2275
chrM	873	5923		chrM	873	11971		chrM	873	9197	3747	8851	2281
chrM	874	5925		chrM	874	11972		chrM	874	9197	3744	8847	2281
chrM	875	5919		chrM	875	11970		chrM	875	9190	3743	8841	2280
chrM	876	5922		chrM	876	11974		chrM	876	9193	3743	8846	2280
chrM	877	5916		chrM	877	11949		chrM	877	9185	3738	8839	2279
chrM	878	5919		chrM	878	11960		chrM	878	9187	3741	8838	2280
chrM	879	5923		chrM	879	11968		chrM	879	9190	3744	8843	2279
chrM	880	5897		chrM	880	11933		chrM	880	9157	3724	8796	2269
chrM	881	5918		chrM	881	11970		chrM	881	9190	3748	8842	2278
chrM	882	5927		chrM	882	11978		chrM	882	9196	3751	8847	2279
chrM	883	5881		chrM	883	11898		chrM	883	9027	3703	8732	2238
chrM	884	5928		chrM	884	11976		chrM	884	9193	3751	8845	2280
chrM	885	5920		chrM	885	11969		chrM	885	9184	3747	8844	2278
chrM	886	5911		chrM	886	11952		chrM	886	9155	3738	8821	2270
chrM	887	5925		chrM	887	11972		chrM	887	9194	3746	8848	2279
chrM	888	5924		chrM	888	11968		chrM	888	9196	3748	8845	2278
chrM	889	5900		chrM	889	11942		chrM	889	9175	3738	8825	2273
chrM	890	5896		chrM	890	11935		chrM	890	9170	3739	8821	2274
chrM	891	5912		chrM	891	11958		chrM	891	9191	3748	8838	2276
chrM	892	5918		chrM	892	11965		chrM	892	9189	3747	8838	2279
chrM	893	5917		chrM	893	11955		chrM	893	9185	3744	8834	2279
chrM	894	5921		chrM	894	11963		chrM	894	9195	3747	8844	2278
chrM	895	5922		chrM	895	11973		chrM	895	9196	3750	8845	2279
chrM	896	5923		chrM	896	11974		chrM	896	9195	3750	8845	2279
chrM	897	5906		chrM	897	11956		chrM	897	9179	3744	8828	2276
chrM	898	5914		chrM	898	11964		chrM	898	9185	3747	8836	2279
chrM	899	5912		chrM	899	11960		chrM	899	9186	3746	8834	2279
chrM	900	5925		chrM	900	11975		chrM	900	9200	3750	8846	2282
chrM	901	5920		chrM	901	11971		chrM	901	9189	3746	8844	2280
chrM	902	5924		chrM	902	11974		chrM	902	9197	3749	8850	2281
chrM	903	5920		chrM	903	11969		chrM	903	9189	3747	8846	2281
chrM	904	5920		chrM	904	11971		chrM	904	9181	3745	8841	2276
chrM	905	5921		chrM	905	11972		chrM	905	9183	3747	8842	2279
chrM	906	5925		chrM	906	11976		chrM	906	9200	3746	8848	2280
chrM	907	5922		chrM	907	11966		chrM	907	9193	3745	8846	2280
chrM	908	5926		chrM	908	11974		chrM	908	9196	3750	8846	2280
chrM	909	5917		chrM	909	11959		chrM	909	9188	3742	8836	2279
chrM	910	5924		chrM	910	11973		chrM	910	9196	3747	8845	2281
chrM	911	5921		chrM	911	11963		chrM	911	9188	3744	8836	2280
chrM	912	5925		chrM	912	11977		chrM	912	9200	3750	8850	2282
chrM	913	5927		chrM	913	11969		chrM	913	9193	3751	8844	2280
chrM	914	5926		chrM	914	11978		chrM	914	9196	3751	8849	2282
chrM	915	5909		chrM	915	11963		chrM	915	9176	3741	8831	2275
chrM	916	5926		chrM	916	11980		chrM	916	9200	3750	8852	2282
chrM	917	5927		chrM	917	11980		chrM	917	9198	3750	8850	2282
chrM	918	5882		chrM	918	11945		chrM	918	9125	3717	8776	2255
chrM	919	5926		chrM	919	11979		chrM	919	9198	3751	8851	2282
chrM	920	5925		chrM	920	11970		chrM	920	9192	3745	8846	2281
chrM	921	5924		chrM	921	11971		chrM	921	9196	3749	8849	2282
chrM	922	5917		chrM	922	11960		chrM	922	9192	3748	8847	2281
chrM	923	5899		chrM	923	11952		chrM	923	9127	3732	8809	2269
chrM	924	5910		chrM	924	11959		chrM	924	9170	3742	8831	2279
chrM	925	5911		chrM	925	11959		chrM	925	9162	3741	8833	2278
chrM	926	5910		chrM	926	11947		chrM	926	9153	3735	8828	2269
chrM	927	5909		chrM	927	11942		chrM	927	9152	3733	8819	2271
chrM	928	5903		chrM	928	11932		chrM	928	9126	3728	8804	2264
chrM	929	5921		chrM	929	11967		chrM	929	9187	3744	8846	2280
chrM	930	5916		chrM	930	11958		chrM	930	9178	3741	8840	2278
chrM	931	5895		chrM	931	11922		chrM	931	9113	3712	8787	2260
chrM	932	5926		chrM	932	11970		chrM	932	9195	3748	8849	2280
chrM	933	5867		chrM	933	11819		chrM	933	9112	3712	8770	2268
chrM	934	5920		chrM	934	11963		chrM	934	9192	3747	8843	2278
chrM	935	5924		chrM	935	11967		chrM	935	9187	3745	8840	2280
chrM	936	5915		chrM	936	11947		chrM	936	9176	3742	8828	2277
chrM	937	5910		chrM	937	11947		chrM	937	9171	3739	8822	2277
chrM	938	5844		chrM	938	11826		chrM	938	8995	3695	8710	2245
chrM	939	5910		chrM	939	11940		chrM	939	9169	3736	8819	2274
chrM	940	5904		chrM	940	11938		chrM	940	9171	3736	8818	2274
chrM	941	5890		chrM	941	11909		chrM	941	9143	3713	8792	2264
chrM	942	5893		chrM	942	11904		chrM	942	9155	3718	8796	2277
chrM	943	5833		chrM	943	11803		chrM	943	9044	3691	8695	2260
chrM	944	5851		chrM	944	11825		chrM	944	9063	3696	8707	2262
chrM	945	5910		chrM	945	11935		chrM	945	9163	3732	8809	2278
chrM	946	5822		chrM	946	11753		chrM	946	8996	3656	8644	2248
chrM	947	5894		chrM	947	11904		chrM	947	9148	3724	8788	2277
chrM	948	5916		chrM	948	11958		chrM	948	9189	3746	8844	2282
chrM	949	5910		chrM	949	11947		chrM	949	9188	3745	8840	2280
chrM	950	5849		chrM	950	11784		chrM	950	9072	3704	8758	2265
chrM	951	5870		chrM	951	11885		chrM	951	9101	3720	8774	2256
chrM	952	5914		chrM	952	11940		chrM	952	9184	3740	8830	2279
chrM	953	5923		chrM	953	11970		chrM	953	9186	3748	8842	2281
chrM	954	5908		chrM	954	11954		chrM	954	9170	3739	8826	2281
chrM	955	5916		chrM	955	11954		chrM	955	9191	3745	8843	2281
chrM	956	5558		chrM	956	11289		chrM	956	8572	3531	8303	2131
chrM	957	5861		chrM	957	11880		chrM	957	9139	3714	8785	2268
chrM	958	5909		chrM	958	11956		chrM	958	9181	3740	8833	2280
chrM	959	5919		chrM	959	11967		chrM	959	9193	3748	8845	2282
chrM	960	5916		chrM	960	11962		chrM	960	9189	3749	8843	2282
chrM	961	5908		chrM	961	11953		chrM	961	9180	3746	8836	2282
chrM	962	5189		chrM	962	10310		chrM	962	8310	3333	7824	2089
chrM	963	5899		chrM	963	11930		chrM	963	9157	3728	8812	2270
chrM	964	5920		chrM	964	11974		chrM	964	9193	3749	8847	2282
chrM	965	5923		chrM	965	11970		chrM	965	9191	3746	8845	2281
chrM	966	5916		chrM	966	11951		chrM	966	9157	3740	8832	2270
chrM	967	5917		chrM	967	11962		chrM	967	9158	3744	8835	2275
chrM	968	5913		chrM	968	11955		chrM	968	9144	3740	8833	2275
chrM	969	5906		chrM	969	11950		chrM	969	9149	3743	8830	2273
chrM	970	5922		chrM	970	11970		chrM	970	9172	3750	8850	2281
chrM	971	5921		chrM	971	11969		chrM	971	9172	3750	8850	2281
chrM	972	5903		chrM	972	11940		chrM	972	9138	3744	8830	2272
chrM	973	5906		chrM	973	11948		chrM	973	9133	3741	8828	2277
chrM	974	5900		chrM	974	11924		chrM	974	9116	3730	8797	2268
chrM	975	5871		chrM	975	11891		chrM	975	9077	3724	8760	2259
chrM	976	5909		chrM	976	11961		chrM	976	9157	3745	8838	2277
chrM	977	5910		chrM	977	11965		chrM	977	9164	3751	8849	2282
chrM	978	5909		chrM	978	11964		chrM	978	9162	3750	8851	2282
chrM	979	5908		chrM	979	11955		chrM	979	9160	3750	8845	2281
chrM	980	5892		chrM	980	11926		chrM	980	9132	3742	8820	2276
chrM	981	5886		chrM	981	11927		chrM	981	9103	3730	8793	2268
chrM	982	5907		chrM	982	11959		chrM	982	9154	3749	8848	2281
chrM	983	5878		chrM	983	11871		chrM	983	9083	3725	8786	2267
chrM	984	5904		chrM	984	11953		chrM	984	9150	3751	8848	2279
chrM	985	5892		chrM	985	11938		chrM	985	9129	3745	8843	2277
chrM	986	5806		chrM	986	11798		chrM	986	9028	3714	8758	2259
chrM	987	5862		chrM	987	11890		chrM	987	9108	3741	8831	2275
chrM	988	5809		chrM	988	11790		chrM	988	9019	3713	8735	2265
chrM	989	5763		chrM	989	11720		chrM	989	8962	3698	8684	2258
chrM	990	5797		chrM	990	11769		chrM	990	8993	3715	8729	2265
chrM	991	5858		chrM	991	11869		chrM	991	9058	3740	8824	2274
chrM	992	5858		chrM	992	11846		chrM	992	9018	3735	8787	2265
chrM	993	5577		chrM	993	11386		chrM	993	8523	3472	8339	2089
chrM	994	5804		chrM	994	11764		chrM	994	8886	3661	8710	2210
chrM	995	5868		chrM	995	11881		chrM	995	9032	3737	8827	2271
chrM	996	5854		chrM	996	11879		chrM	996	8985	3751	8848	2279
chrM	997	5824		chrM	997	11855		chrM	997	8870	3750	8845	2278
chrM	998	5811		chrM	998	11836		chrM	998	8819	3749	8842	2279
chrM	999	5797		chrM	999	11814		chrM	999	8783	3748	8838	2279
chrM	1000	5793		chrM	1000	11809		chrM	1000	8780	3746	8841	2279
chrM	1001	5779		chrM	1001	11756		chrM	1001	8752	3738	8799	2267
chrM	1002	5795		chrM	1002	11788		chrM	1002	8776	3751	8852	2282
chrM	1003	5793		chrM	1003	11772		chrM	1003	8766	3750	8851	2282
chrM	1004	5770		chrM	1004	11678		chrM	1004	8695	3742	8838	2276
chrM	1005	5763		chrM	1005	11659		chrM	1005	8667	3742	8836	2277
chrM	1006	5791		chrM	1006	11878		chrM	1006	8791	3747	8845	2277
chrM	1007	5056		chrM	1007	11451		chrM	1007	6876	3741	8832	2275
chrM	1008	5065		chrM	1008	11498		chrM	1008	6906	3740	8833	2272
chrM	1009	5055		chrM	1009	11504		chrM	1009	6784	3741	8831	2276
chrM	1010	5063		chrM	1010	11525		chrM	1010	6829	3744	8836	2280
chrM	1011	5199		chrM	1011	11537		chrM	1011	6891	3747	8841	2278
chrM	1012	5153		chrM	1012	11358		chrM	1012	6850	3694	8720	2251
chrM	1013	5353		chrM	1013	11575		chrM	1013	7080	3747	8843	2279
chrM	1014	5385		chrM	1014	11617		chrM	1014	7121	3747	8848	2282
chrM	1015	5391		chrM	1015	11619		chrM	1015	7138	3747	8848	2282
chrM	1016	5400		chrM	1016	11619		chrM	1016	7149	3746	8843	2281
chrM	1017	5443		chrM	1017	11587		chrM	1017	7214	3738	8819	2272
chrM	1018	5450		chrM	1018	11607		chrM	1018	7222	3743	8830	2277
chrM	1019	5469		chrM	1019	11611		chrM	1019	7261	3743	8835	2278
chrM	1020	5480		chrM	1020	11614		chrM	1020	7277	3744	8832	2278
chrM	1021	5495		chrM	1021	11628		chrM	1021	7341	3747	8834	2280
chrM	1022	5502		chrM	1022	11613		chrM	1022	7378	3733	8820	2272
chrM	1023	5512		chrM	1023	11629		chrM	1023	7394	3744	8833	2273
chrM	1024	5552		chrM	1024	11628		chrM	1024	7669	3727	8784	2266
chrM	1025	5681		chrM	1025	11727		chrM	1025	8166	3724	8778	2257
chrM	1026	5796		chrM	1026	11856		chrM	1026	8604	3746	8845	2277
chrM	1027	5843		chrM	1027	11905		chrM	1027	8843	3749	8850	2279
chrM	1028	5873		chrM	1028	11927		chrM	1028	8970	3746	8846	2278
chrM	1029	5899		chrM	1029	11954		chrM	1029	9113	3751	8851	2282
chrM	1030	5908		chrM	1030	11953		chrM	1030	9128	3749	8841	2281
chrM	1031	5913		chrM	1031	11966		chrM	1031	9144	3751	8849	2282
chrM	1032	5915		chrM	1032	11966		chrM	1032	9150	3750	8849	2282
chrM	1033	5902		chrM	1033	11943		chrM	1033	9141	3746	8834	2282
chrM	1034	5915		chrM	1034	11967		chrM	1034	9155	3749	8846	2282
chrM	1035	5916		chrM	1035	11966		chrM	1035	9156	3750	8848	2281
chrM	1036	5890		chrM	1036	11934		chrM	1036	9092	3733	8788	2263
chrM	1037	5907		chrM	1037	11965		chrM	1037	9157	3749	8843	2281
chrM	1038	5906		chrM	1038	11963		chrM	1038	9165	3749	8841	2281
chrM	1039	5893		chrM	1039	11921		chrM	1039	9147	3744	8815	2278
chrM	1040	5890		chrM	1040	11918		chrM	1040	9148	3742	8813	2277
chrM	1041	5915		chrM	1041	11955		chrM	1041	9170	3746	8845	2280
chrM	1042	5907		chrM	1042	11935		chrM	1042	9152	3737	8824	2272
chrM	1043	5904		chrM	1043	11925		chrM	1043	9149	3733	8817	2271
chrM	1044	5914		chrM	1044	11960		chrM	1044	9138	3739	8837	2278
chrM	1045	5907		chrM	1045	11954		chrM	1045	9126	3734	8819	2275
chrM	1046	5889		chrM	1046	11926		chrM	1046	9124	3723	8808	2266
chrM	1047	5889		chrM	1047	11924		chrM	1047	9131	3723	8799	2265
chrM	1048	5887		chrM	1048	11913		chrM	1048	9120	3717	8791	2263
chrM	1049	5922		chrM	1049	11972		chrM	1049	9182	3750	8849	2281
chrM	1050	5923		chrM	1050	11970		chrM	1050	9183	3749	8850	2281
chrM	1051	5919		chrM	1051	11966		chrM	1051	9178	3745	8844	2277
chrM	1052	5922		chrM	1052	11969		chrM	1052	9177	3744	8847	2278
chrM	1053	5906		chrM	1053	11952		chrM	1053	9147	3726	8830	2264
chrM	1054	5911		chrM	1054	11959		chrM	1054	9153	3734	8834	2265
chrM	1055	5910		chrM	1055	11954		chrM	1055	9149	3732	8832	2265
chrM	1056	5922		chrM	1056	11970		chrM	1056	9184	3749	8847	2281
chrM	1057	5923		chrM	1057	11972		chrM	1057	9181	3747	8850	2281
chrM	1058	5918		chrM	1058	11971		chrM	1058	9183	3745	8847	2280
chrM	1059	5921		chrM	1059	11965		chrM	1059	9182	3748	8843	2278
chrM	1060	5882		chrM	1060	11859		chrM	1060	9121	3720	8770	2267
chrM	1061	5917		chrM	1061	11955		chrM	1061	9174	3746	8842	2280
chrM	1062	5905		chrM	1062	11935		chrM	1062	9161	3743	8833	2277
chrM	1063	5913		chrM	1063	11956		chrM	1063	9177	3737	8835	2280
chrM	1064	5867		chrM	1064	11899		chrM	1064	9104	3720	8788	2265
chrM	1065	5920		chrM	1065	11966		chrM	1065	9183	3746	8849	2281
chrM	1066	5917		chrM	1066	11962		chrM	1066	9168	3743	8842	2277
chrM	1067	5896		chrM	1067	11916		chrM	1067	9132	3733	8814	2263
chrM	1068	5922		chrM	1068	11969		chrM	1068	9175	3750	8845	2277
chrM	1069	5924		chrM	1069	11971		chrM	1069	9186	3749	8848	2281
chrM	1070	5920		chrM	1070	11962		chrM	1070	9175	3747	8843	2278
chrM	1071	5925		chrM	1071	11966		chrM	1071	9186	3749	8844	2281
chrM	1072	5864		chrM	1072	11897		chrM	1072	9098	3725	8758	2254
chrM	1073	5919		chrM	1073	11958		chrM	1073	9173	3746	8837	2278
chrM	1074	5925		chrM	1074	11972		chrM	1074	9183	3748	8846	2281
chrM	1075	5916		chrM	1075	11959		chrM	1075	9172	3739	8833	2278
chrM	1076	5908		chrM	1076	11948		chrM	1076	9158	3741	8822	2273
chrM	1077	5928		chrM	1077	11973		chrM	1077	9190	3750	8843	2281
chrM	1078	5909		chrM	1078	11938		chrM	1078	9149	3738	8811	2269
chrM	1079	5891		chrM	1079	11937		chrM	1079	9164	3726	8821	2267
chrM	1080	5906		chrM	1080	11927		chrM	1080	9169	3739	8825	2273
chrM	1081	5917		chrM	1081	11962		chrM	1081	9174	3747	8840	2275
chrM	1082	5879		chrM	1082	11878		chrM	1082	9135	3725	8787	2278
chrM	1083	5782		chrM	1083	11715		chrM	1083	9001	3668	8665	2247
chrM	1084	5906		chrM	1084	11957		chrM	1084	9174	3744	8831	2274
chrM	1085	5920		chrM	1085	11977		chrM	1085	9189	3749	8847	2281
chrM	1086	5918		chrM	1086	11969		chrM	1086	9188	3751	8845	2282
chrM	1087	5904		chrM	1087	11957		chrM	1087	9178	3746	8831	2278
chrM	1088	5913		chrM	1088	11946		chrM	1088	9179	3741	8834	2279
chrM	1089	5915		chrM	1089	11952		chrM	1089	9173	3745	8833	2279
chrM	1090	5922		chrM	1090	11965		chrM	1090	9180	3747	8840	2281
chrM	1091	5925		chrM	1091	11973		chrM	1091	9183	3750	8842	2279
chrM	1092	5925		chrM	1092	11972		chrM	1092	9190	3750	8845	2281
chrM	1093	5914		chrM	1093	11958		chrM	1093	9179	3751	8829	2277
chrM	1094	5861		chrM	1094	11888		chrM	1094	9124	3720	8784	2260
chrM	1095	5925		chrM	1095	11976		chrM	1095	9193	3749	8848	2281
chrM	1096	5922		chrM	1096	11972		chrM	1096	9193	3748	8845	2281
chrM	1097	5915		chrM	1097	11963		chrM	1097	9184	3744	8838	2276
chrM	1098	5894		chrM	1098	11930		chrM	1098	9152	3736	8822	2276
chrM	1099	5924		chrM	1099	11976		chrM	1099	9193	3748	8845	2281
chrM	1100	5915		chrM	1100	11963		chrM	1100	9173	3742	8833	2277
chrM	1101	5892		chrM	1101	11922		chrM	1101	9134	3713	8800	2256
chrM	1102	5911		chrM	1102	11938		chrM	1102	9162	3730	8810	2272
chrM	1103	5927		chrM	1103	11976		chrM	1103	9195	3748	8847	2282
chrM	1104	5924		chrM	1104	11974		chrM	1104	9197	3748	8847	2282
chrM	1105	5920		chrM	1105	11971		chrM	1105	9197	3748	8839	2279
chrM	1106	5921		chrM	1106	11968		chrM	1106	9189	3748	8846	2277
chrM	1107	5917		chrM	1107	11966		chrM	1107	9188	3748	8840	2276
chrM	1108	5899		chrM	1108	11916		chrM	1108	9152	3732	8797	2268
chrM	1109	5913		chrM	1109	11962		chrM	1109	9172	3742	8834	2279
chrM	1110	5928		chrM	1110	11975		chrM	1110	9198	3750	8852	2282
chrM	1111	5928		chrM	1111	11975		chrM	1111	9198	3750	8850	2282
chrM	1112	5928		chrM	1112	11974		chrM	1112	9192	3748	8842	2282
chrM	1113	5924		chrM	1113	11975		chrM	1113	9193	3750	8849	2282
chrM	1114	5921		chrM	1114	11967		chrM	1114	9191	3749	8837	2281
chrM	1115	5924		chrM	1115	11969		chrM	1115	9194	3750	8848	2281
chrM	1116	5915		chrM	1116	11948		chrM	1116	9185	3743	8820	2276
chrM	1117	5928		chrM	1117	11977		chrM	1117	9198	3750	8847	2282
chrM	1118	5927		chrM	1118	11977		chrM	1118	9197	3750	8846	2282
chrM	1119	5926		chrM	1119	11979		chrM	1119	9194	3751	8846	2282
chrM	1120	5888		chrM	1120	11939		chrM	1120	9122	3720	8791	2262
chrM	1121	5865		chrM	1121	11890		chrM	1121	9072	3704	8756	2248
chrM	1122	5894		chrM	1122	11950		chrM	1122	9143	3733	8810	2268
chrM	1123	5918		chrM	1123	11970		chrM	1123	9185	3745	8843	2279
chrM	1124	5865		chrM	1124	11881		chrM	1124	9090	3708	8753	2260
chrM	1125	5928		chrM	1125	11976		chrM	1125	9191	3749	8850	2282
chrM	1126	5927		chrM	1126	11979		chrM	1126	9198	3751	8851	2282
chrM	1127	5925		chrM	1127	11974		chrM	1127	9196	3751	8850	2282
chrM	1128	5921		chrM	1128	11971		chrM	1128	9194	3749	8845	2280
chrM	1129	5925		chrM	1129	11973		chrM	1129	9192	3749	8847	2279
chrM	1130	5918		chrM	1130	11966		chrM	1130	9189	3745	8842	2278
chrM	1131	5919		chrM	1131	11963		chrM	1131	9182	3747	8841	2279
chrM	1132	5924		chrM	1132	11973		chrM	1132	9192	3746	8846	2279
chrM	1133	5901		chrM	1133	11937		chrM	1133	9151	3734	8825	2270
chrM	1134	5914		chrM	1134	11936		chrM	1134	9172	3744	8836	2277
chrM	1135	5911		chrM	1135	11920		chrM	1135	9159	3738	8826	2277
chrM	1136	5921		chrM	1136	11974		chrM	1136	9185	3748	8844	2279
chrM	1137	5906		chrM	1137	11961		chrM	1137	9159	3742	8828	2276
chrM	1138	5889		chrM	1138	11938		chrM	1138	9143	3729	8800	2264
chrM	1139	5914		chrM	1139	11941		chrM	1139	9157	3731	8819	2268
chrM	1140	5925		chrM	1140	11975		chrM	1140	9187	3744	8845	2279
chrM	1141	5924		chrM	1141	11976		chrM	1141	9188	3746	8844	2278
chrM	1142	5921		chrM	1142	11969		chrM	1142	9189	3748	8840	2279
chrM	1143	5915		chrM	1143	11944		chrM	1143	9165	3740	8820	2272
chrM	1144	5923		chrM	1144	11962		chrM	1144	9191	3747	8844	2281
chrM	1145	5838		chrM	1145	11802		chrM	1145	9086	3706	8746	2260
chrM	1146	5858		chrM	1146	11822		chrM	1146	9103	3715	8761	2262
chrM	1147	5894		chrM	1147	11900		chrM	1147	9144	3723	8787	2270
chrM	1148	5922		chrM	1148	11970		chrM	1148	9187	3747	8842	2279
chrM	1149	5921		chrM	1149	11966		chrM	1149	9193	3745	8838	2278
chrM	1150	5920		chrM	1150	11961		chrM	1150	9186	3743	8844	2277
chrM	1151	5917		chrM	1151	11967		chrM	1151	9185	3746	8840	2275
chrM	1152	5918		chrM	1152	11967		chrM	1152	9185	3746	8843	2275
chrM	1153	5927		chrM	1153	11977		chrM	1153	9193	3750	8849	2282
chrM	1154	5926		chrM	1154	11976		chrM	1154	9191	3749	8844	2282
chrM	1155	5924		chrM	1155	11977		chrM	1155	9190	3749	8847	2281
chrM	1156	5925		chrM	1156	11976		chrM	1156	9187	3747	8843	2282
chrM	1157	5877		chrM	1157	11914		chrM	1157	9139	3723	8787	2257
chrM	1158	5915		chrM	1158	11956		chrM	1158	9165	3743	8835	2273
chrM	1159	5836		chrM	1159	11878		chrM	1159	9060	3687	8754	2244
chrM	1160	5913		chrM	1160	11973		chrM	1160	9182	3742	8843	2275
chrM	1161	5927		chrM	1161	11976		chrM	1161	9196	3749	8849	2279
chrM	1162	5926		chrM	1162	11977		chrM	1162	9196	3751	8847	2281
chrM	1163	5925		chrM	1163	11970		chrM	1163	9191	3750	8844	2281
chrM	1164	5918		chrM	1164	11962		chrM	1164	9174	3743	8834	2278
chrM	1165	5744		chrM	1165	11720		chrM	1165	8870	3621	8582	2184
chrM	1166	5906		chrM	1166	11929		chrM	1166	9157	3723	8821	2264
chrM	1167	5924		chrM	1167	11966		chrM	1167	9184	3742	8848	2276
chrM	1168	5924		chrM	1168	11973		chrM	1168	9193	3746	8850	2281
chrM	1169	5922		chrM	1169	11968		chrM	1169	9193	3747	8846	2281
chrM	1170	5928		chrM	1170	11975		chrM	1170	9196	3750	8847	2281
chrM	1171	5927		chrM	1171	11970		chrM	1171	9191	3750	8848	2281
chrM	1172	5918		chrM	1172	11958		chrM	1172	9182	3742	8835	2277
chrM	1173	5926		chrM	1173	11968		chrM	1173	9186	3747	8846	2279
chrM	1174	5924		chrM	1174	11973		chrM	1174	9188	3747	8847	2281
chrM	1175	5912		chrM	1175	11960		chrM	1175	9174	3739	8831	2275
chrM	1176	5920		chrM	1176	11970		chrM	1176	9187	3744	8840	2280
chrM	1177	5920		chrM	1177	11972		chrM	1177	9186	3745	8841	2280
chrM	1178	5900		chrM	1178	11947		chrM	1178	9152	3733	8814	2266
chrM	1179	5915		chrM	1179	11966		chrM	1179	9176	3740	8834	2274
chrM	1180	5915		chrM	1180	11965		chrM	1180	9177	3739	8834	2275
chrM	1181	5914		chrM	1181	11963		chrM	1181	9188	3746	8840	2278
chrM	1182	5921		chrM	1182	11963		chrM	1182	9192	3749	8843	2278
chrM	1183	5884		chrM	1183	11884		chrM	1183	9146	3733	8808	2270
chrM	1184	5924		chrM	1184	11966		chrM	1184	9188	3749	8840	2280
chrM	1185	5920		chrM	1185	11956		chrM	1185	9182	3746	8837	2277
chrM	1186	5866		chrM	1186	11838		chrM	1186	9104	3714	8755	2271
chrM	1187	5867		chrM	1187	11841		chrM	1187	9106	3713	8757	2272
chrM	1188	5905		chrM	1188	11940		chrM	1188	9177	3739	8826	2277
chrM	1189	5921		chrM	1189	11966		chrM	1189	9191	3746	8845	2281
chrM	1190	5874		chrM	1190	11890		chrM	1190	9135	3720	8791	2265
chrM	1191	5921		chrM	1191	11967		chrM	1191	9191	3746	8847	2282
chrM	1192	5915		chrM	1192	11956		chrM	1192	9184	3745	8839	2281
chrM	1193	5906		chrM	1193	11944		chrM	1193	9177	3742	8832	2279
chrM	1194	5909		chrM	1194	11956		chrM	1194	9168	3741	8837	2276
chrM	1195	5904		chrM	1195	11939		chrM	1195	9152	3733	8821	2272
chrM	1196	5807		chrM	1196	11786		chrM	1196	8975	3662	8670	2230
chrM	1197	5813		chrM	1197	11785		chrM	1197	8974	3670	8674	2235
chrM	1198	5904		chrM	1198	11942		chrM	1198	9172	3735	8819	2277
chrM	1199	5907		chrM	1199	11952		chrM	1199	9173	3741	8831	2275
chrM	1200	5924		chrM	1200	11975		chrM	1200	9193	3745	8847	2281
chrM	1201	5921		chrM	1201	11968		chrM	1201	9191	3744	8841	2280
chrM	1202	5911		chrM	1202	11966		chrM	1202	9181	3742	8837	2277
chrM	1203	5912		chrM	1203	11965		chrM	1203	9177	3738	8832	2275
chrM	1204	5924		chrM	1204	11965		chrM	1204	9190	3747	8840	2281
chrM	1205	5918		chrM	1205	11944		chrM	1205	9164	3735	8823	2274
chrM	1206	5921		chrM	1206	11962		chrM	1206	9188	3747	8842	2282
chrM	1207	5883		chrM	1207	11869		chrM	1207	9109	3705	8755	2259
chrM	1208	5842		chrM	1208	11851		chrM	1208	9029	3694	8713	2232
chrM	1209	5828		chrM	1209	11856		chrM	1209	9006	3687	8708	2223
chrM	1210	5867		chrM	1210	11882		chrM	1210	9077	3693	8758	2244
chrM	1211	5892		chrM	1211	11931		chrM	1211	9131	3726	8808	2271
chrM	1212	5920		chrM	1212	11970		chrM	1212	9187	3745	8840	2279
chrM	1213	5923		chrM	1213	11969		chrM	1213	9178	3742	8841	2279
chrM	1214	5924		chrM	1214	11975		chrM	1214	9191	3748	8846	2282
chrM	1215	5927		chrM	1215	11978		chrM	1215	9196	3750	8850	2282
chrM	1216	5915		chrM	1216	11953		chrM	1216	9167	3737	8826	2276
chrM	1217	5918		chrM	1217	11955		chrM	1217	9155	3738	8831	2272
chrM	1218	5924		chrM	1218	11975		chrM	1218	9195	3746	8850	2281
chrM	1219	5909		chrM	1219	11960		chrM	1219	9176	3742	8836	2275
chrM	1220	5884		chrM	1220	11903		chrM	1220	9136	3719	8794	2268
chrM	1221	5926		chrM	1221	11977		chrM	1221	9195	3748	8851	2281
chrM	1222	5927		chrM	1222	11975		chrM	1222	9195	3750	8852	2281
chrM	1223	5890		chrM	1223	11891		chrM	1223	9156	3728	8807	2273
chrM	1224	5928		chrM	1224	11979		chrM	1224	9197	3749	8851	2281
chrM	1225	5926		chrM	1225	11978		chrM	1225	9196	3750	8850	2281
chrM	1226	5925		chrM	1226	11970		chrM	1226	9189	3747	8848	2281
chrM	1227	5845		chrM	1227	11887		chrM	1227	9046	3691	8777	2250
chrM	1228	5921		chrM	1228	11970		chrM	1228	9188	3748	8851	2282
chrM	1229	5921		chrM	1229	11970		chrM	1229	9188	3748	8851	2281
chrM	1230	5909		chrM	1230	11950		chrM	1230	9169	3735	8827	2275
chrM	1231	5922		chrM	1231	11975		chrM	1231	9193	3748	8851	2281
chrM	1232	5924		chrM	1232	11975		chrM	1232	9190	3750	8848	2282
chrM	1233	5919		chrM	1233	11965		chrM	1233	9186	3748	8838	2279
chrM	1234	5921		chrM	1234	11973		chrM	1234	9182	3749	8843	2280
chrM	1235	5916		chrM	1235	11967		chrM	1235	9175	3746	8838	2279
chrM	1236	5913		chrM	1236	11955		chrM	1236	9184	3744	8840	2277
chrM	1237	5913		chrM	1237	11969		chrM	1237	9192	3749	8840	2281
chrM	1238	5913		chrM	1238	11961		chrM	1238	9191	3748	8840	2282
chrM	1239	5925		chrM	1239	11975		chrM	1239	9195	3749	8847	2282
chrM	1240	5924		chrM	1240	11975		chrM	1240	9193	3748	8846	2281
chrM	1241	5925		chrM	1241	11976		chrM	1241	9190	3748	8845	2282
chrM	1242	5920		chrM	1242	11956		chrM	1242	9177	3749	8831	2278
chrM	1243	5917		chrM	1243	11951		chrM	1243	9170	3746	8824	2276
chrM	1244	5913		chrM	1244	11952		chrM	1244	9180	3746	8840	2279
chrM	1245	5862		chrM	1245	11860		chrM	1245	9100	3713	8770	2256
chrM	1246	5921		chrM	1246	11960		chrM	1246	9183	3748	8843	2279
chrM	1247	5897		chrM	1247	11923		chrM	1247	9160	3737	8815	2275
chrM	1248	5902		chrM	1248	11941		chrM	1248	9147	3736	8831	2270
chrM	1249	5913		chrM	1249	11967		chrM	1249	9166	3735	8837	2275
chrM	1250	5897		chrM	1250	11911		chrM	1250	9157	3734	8808	2273
chrM	1251	5924		chrM	1251	11973		chrM	1251	9195	3745	8846	2280
chrM	1252	5906		chrM	1252	11909		chrM	1252	9160	3733	8812	2272
chrM	1253	5920		chrM	1253	11962		chrM	1253	9175	3735	8840	2276
chrM	1254	5927		chrM	1254	11978		chrM	1254	9193	3748	8850	2281
chrM	1255	5849		chrM	1255	11849		chrM	1255	9070	3713	8750	2254
chrM	1256	5864		chrM	1256	11866		chrM	1256	9107	3716	8764	2267
chrM	1257	5918		chrM	1257	11957		chrM	1257	9166	3741	8825	2275
chrM	1258	5904		chrM	1258	11925		chrM	1258	9160	3737	8814	2280
chrM	1259	5900		chrM	1259	11925		chrM	1259	9153	3736	8818	2280
chrM	1260	5855		chrM	1260	11830		chrM	1260	9095	3703	8737	2262
chrM	1261	5893		chrM	1261	11924		chrM	1261	9153	3731	8812	2272
chrM	1262	5910		chrM	1262	11951		chrM	1262	9179	3744	8835	2279
chrM	1263	5917		chrM	1263	11961		chrM	1263	9185	3748	8835	2278
chrM	1264	5925		chrM	1264	11973		chrM	1264	9194	3747	8845	2279
chrM	1265	5925		chrM	1265	11976		chrM	1265	9196	3748	8852	2282
chrM	1266	5926		chrM	1266	11975		chrM	1266	9194	3748	8851	2282
chrM	1267	5904		chrM	1267	11957		chrM	1267	9153	3740	8821	2267
chrM	1268	5895		chrM	1268	11941		chrM	1268	9140	3734	8814	2273
chrM	1269	5808		chrM	1269	11760		chrM	1269	9053	3698	8667	2251
chrM	1270	5919		chrM	1270	11973		chrM	1270	9187	3747	8838	2277
chrM	1271	5905		chrM	1271	11942		chrM	1271	9168	3738	8829	2275
chrM	1272	5922		chrM	1272	11957		chrM	1272	9187	3749	8838	2280
chrM	1273	5916		chrM	1273	11948		chrM	1273	9173	3739	8831	2279
chrM	1274	5918		chrM	1274	11959		chrM	1274	9185	3744	8826	2277
chrM	1275	5911		chrM	1275	11953		chrM	1275	9182	3743	8832	2276
chrM	1276	5928		chrM	1276	11977		chrM	1276	9197	3749	8852	2280
chrM	1277	5926		chrM	1277	11976		chrM	1277	9192	3749	8850	2280
chrM	1278	5916		chrM	1278	11961		chrM	1278	9181	3744	8842	2277
chrM	1279	5924		chrM	1279	11979		chrM	1279	9193	3749	8849	2279
chrM	1280	5923		chrM	1280	11968		chrM	1280	9192	3746	8848	2279
chrM	1281	5904		chrM	1281	11932		chrM	1281	9145	3726	8811	2265
chrM	1282	5909		chrM	1282	11945		chrM	1282	9161	3734	8823	2270
chrM	1283	5922		chrM	1283	11974		chrM	1283	9192	3746	8841	2279
chrM	1284	5925		chrM	1284	11973		chrM	1284	9192	3747	8840	2277
chrM	1285	5914		chrM	1285	11973		chrM	1285	9183	3742	8834	2280
chrM	1286	5904		chrM	1286	11953		chrM	1286	9151	3726	8795	2269
chrM	1287	5921		chrM	1287	11976		chrM	1287	9196	3749	8850	2282
chrM	1288	5920		chrM	1288	11965		chrM	1288	9188	3744	8842	2280
chrM	1289	5920		chrM	1289	11963		chrM	1289	9192	3746	8845	2279
chrM	1290	5912		chrM	1290	11952		chrM	1290	9180	3742	8838	2275
chrM	1291	5907		chrM	1291	11948		chrM	1291	9178	3740	8830	2274
chrM	1292	5901		chrM	1292	11926		chrM	1292	9163	3737	8819	2271
chrM	1293	5918		chrM	1293	11960		chrM	1293	9183	3744	8843	2277
chrM	1294	5800		chrM	1294	11792		chrM	1294	8941	3644	8645	2187
chrM	1295	5926		chrM	1295	11974		chrM	1295	9191	3748	8850	2279
chrM	1296	5926		chrM	1296	11973		chrM	1296	9194	3749	8847	2281
chrM	1297	5907		chrM	1297	11953		chrM	1297	9143	3737	8818	2265
chrM	1298	5890		chrM	1298	11930		chrM	1298	9104	3717	8782	2252
chrM	1299	5890		chrM	1299	11922		chrM	1299	9127	3717	8805	2264
chrM	1300	5923		chrM	1300	11972		chrM	1300	9193	3743	8846	2280
chrM	1301	5914		chrM	1301	11963		chrM	1301	9180	3742	8841	2278
chrM	1302	5893		chrM	1302	11942		chrM	1302	9137	3726	8812	2266
chrM	1303	5922		chrM	1303	11970		chrM	1303	9185	3747	8847	2282
chrM	1304	5924		chrM	1304	11972		chrM	1304	9187	3746	8847	2280
chrM	1305	5916		chrM	1305	11962		chrM	1305	9181	3742	8831	2279
chrM	1306	5925		chrM	1306	11979		chrM	1306	9194	3749	8848	2280
chrM	1307	5916		chrM	1307	11964		chrM	1307	9179	3747	8842	2277
chrM	1308	5919		chrM	1308	11964		chrM	1308	9178	3739	8833	2275
chrM	1309	5888		chrM	1309	11891		chrM	1309	9140	3726	8796	2267
chrM	1310	5870		chrM	1310	11841		chrM	1310	9102	3712	8763	2265
chrM	1311	5925		chrM	1311	11961		chrM	1311	9191	3750	8846	2279
chrM	1312	5925		chrM	1312	11972		chrM	1312	9194	3750	8846	2282
chrM	1313	5923		chrM	1313	11975		chrM	1313	9192	3747	8845	2279
chrM	1314	5922		chrM	1314	11969		chrM	1314	9190	3745	8844	2281
chrM	1315	5915		chrM	1315	11954		chrM	1315	9174	3740	8835	2276
chrM	1316	5913		chrM	1316	11959		chrM	1316	9179	3742	8838	2272
chrM	1317	5881		chrM	1317	11921		chrM	1317	9109	3729	8797	2259
chrM	1318	5925		chrM	1318	11974		chrM	1318	9184	3747	8843	2277
chrM	1319	5923		chrM	1319	11970		chrM	1319	9189	3748	8841	2278
chrM	1320	5917		chrM	1320	11956		chrM	1320	9184	3746	8840	2277
chrM	1321	5897		chrM	1321	11902		chrM	1321	9155	3729	8797	2273
chrM	1322	5906		chrM	1322	11932		chrM	1322	9178	3736	8833	2279
chrM	1323	5916		chrM	1323	11962		chrM	1323	9180	3746	8840	2281
chrM	1324	5866		chrM	1324	11840		chrM	1324	9090	3714	8739	2265
chrM	1325	5925		chrM	1325	11966		chrM	1325	9188	3746	8844	2281
chrM	1326	5921		chrM	1326	11952		chrM	1326	9181	3744	8845	2281
chrM	1327	5920		chrM	1327	11960		chrM	1327	9188	3747	8844	2279
chrM	1328	5923		chrM	1328	11973		chrM	1328	9192	3749	8849	2279
chrM	1329	5925		chrM	1329	11973		chrM	1329	9191	3750	8851	2277
chrM	1330	5904		chrM	1330	11892		chrM	1330	9150	3735	8810	2272
chrM	1331	5903		chrM	1331	11906		chrM	1331	9114	3716	8767	2249
chrM	1332	5925		chrM	1332	11969		chrM	1332	9192	3748	8849	2281
chrM	1333	5921		chrM	1333	11964		chrM	1333	9189	3745	8846	2279
chrM	1334	5927		chrM	1334	11967		chrM	1334	9189	3747	8844	2279
chrM	1335	5907		chrM	1335	11932		chrM	1335	9170	3742	8820	2277
chrM	1336	5921		chrM	1336	11956		chrM	1336	9190	3739	8841	2282
chrM	1337	5919		chrM	1337	11963		chrM	1337	9192	3746	8845	2280
chrM	1338	5906		chrM	1338	11945		chrM	1338	9186	3744	8834	2279
chrM	1339	5905		chrM	1339	11934		chrM	1339	9185	3742	8832	2278
chrM	1340	5898		chrM	1340	11938		chrM	1340	9173	3742	8828	2278
chrM	1341	5926		chrM	1341	11971		chrM	1341	9195	3749	8847	2282
chrM	1342	5927		chrM	1342	11975		chrM	1342	9196	3749	8850	2282
chrM	1343	5926		chrM	1343	11969		chrM	1343	9195	3750	8845	2282
chrM	1344	5925		chrM	1344	11972		chrM	1344	9195	3749	8852	2282
chrM	1345	5863		chrM	1345	11848		chrM	1345	9110	3723	8745	2270
chrM	1346	5868		chrM	1346	11857		chrM	1346	9121	3724	8749	2272
chrM	1347	5916		chrM	1347	11965		chrM	1347	9192	3746	8845	2281
chrM	1348	5919		chrM	1348	11971		chrM	1348	9191	3745	8849	2281
chrM	1349	5918		chrM	1349	11973		chrM	1349	9189	3745	8847	2281
chrM	1350	5892		chrM	1350	11926		chrM	1350	9155	3734	8824	2268
chrM	1351	5873		chrM	1351	11896		chrM	1351	9113	3728	8793	2255
chrM	1352	5865		chrM	1352	11901		chrM	1352	9090	3719	8772	2254
chrM	1353	5855		chrM	1353	11860		chrM	1353	9110	3714	8740	2256
chrM	1354	5885		chrM	1354	11916		chrM	1354	9145	3738	8803	2271
chrM	1355	5891		chrM	1355	11926		chrM	1355	9141	3740	8809	2272
chrM	1356	5857		chrM	1356	11896		chrM	1356	9050	3715	8722	2237
chrM	1357	5926		chrM	1357	11973		chrM	1357	9194	3747	8839	2281
chrM	1358	5925		chrM	1358	11974		chrM	1358	9195	3748	8846	2282
chrM	1359	5921		chrM	1359	11973		chrM	1359	9192	3748	8845	2282
chrM	1360	5914		chrM	1360	11964		chrM	1360	9176	3742	8831	2277
chrM	1361	5924		chrM	1361	11975		chrM	1361	9193	3750	8848	2282
chrM	1362	5926		chrM	1362	11975		chrM	1362	9192	3749	8848	2281
chrM	1363	5916		chrM	1363	11960		chrM	1363	9181	3747	8839	2278
chrM	1364	5923		chrM	1364	11962		chrM	1364	9185	3745	8843	2277
chrM	1365	5915		chrM	1365	11956		chrM	1365	9184	3744	8833	2279
chrM	1366	5915		chrM	1366	11964		chrM	1366	9182	3744	8839	2278
chrM	1367	5917		chrM	1367	11961		chrM	1367	9184	3746	8836	2278
chrM	1368	5821		chrM	1368	11757		chrM	1368	9049	3688	8682	2245
chrM	1369	5914		chrM	1369	11946		chrM	1369	9173	3743	8830	2280
chrM	1370	5921		chrM	1370	11960		chrM	1370	9185	3743	8841	2279
chrM	1371	5871		chrM	1371	11883		chrM	1371	9100	3714	8778	2260
chrM	1372	5825		chrM	1372	11799		chrM	1372	9038	3691	8706	2242
chrM	1373	5924		chrM	1373	11960		chrM	1373	9185	3742	8832	2280
chrM	1374	5866		chrM	1374	11870		chrM	1374	9096	3691	8740	2259
chrM	1375	5040		chrM	1375	10066		chrM	1375	8127	3276	7683	2081
chrM	1376	5905		chrM	1376	11918		chrM	1376	9152	3734	8803	2268
chrM	1377	5918		chrM	1377	11961		chrM	1377	9175	3742	8833	2276
chrM	1378	5917		chrM	1378	11947		chrM	1378	9168	3741	8826	2270
chrM	1379	5893		chrM	1379	11892		chrM	1379	9138	3726	8793	2265
chrM	1380	5888		chrM	1380	11883		chrM	1380	9127	3716	8777	2259
chrM	1381	5850		chrM	1381	11814		chrM	1381	9055	3687	8725	2259
chrM	1382	5905		chrM	1382	11937		chrM	1382	9175	3742	8824	2276
chrM	1383	5925		chrM	1383	11975		chrM	1383	9191	3748	8849	2282
chrM	1384	5928		chrM	1384	11976		chrM	1384	9193	3749	8849	2282
chrM	1385	5927		chrM	1385	11977		chrM	1385	9193	3749	8848	2282
chrM	1386	5917		chrM	1386	11961		chrM	1386	9184	3744	8830	2280
chrM	1387	5905		chrM	1387	11923		chrM	1387	9165	3738	8823	2276
chrM	1388	5906		chrM	1388	11930		chrM	1388	9171	3743	8827	2274
chrM	1389	5918		chrM	1389	11967		chrM	1389	9179	3748	8838	2279
chrM	1390	5927		chrM	1390	11970		chrM	1390	9197	3748	8848	2282
chrM	1391	5928		chrM	1391	11972		chrM	1391	9198	3748	8848	2282
chrM	1392	5925		chrM	1392	11971		chrM	1392	9195	3746	8845	2282
chrM	1393	5925		chrM	1393	11973		chrM	1393	9197	3748	8844	2282
chrM	1394	5911		chrM	1394	11961		chrM	1394	9185	3745	8837	2281
chrM	1395	5927		chrM	1395	11975		chrM	1395	9197	3750	8844	2282
chrM	1396	5906		chrM	1396	11950		chrM	1396	9176	3742	8817	2281
chrM	1397	5890		chrM	1397	11906		chrM	1397	9139	3730	8778	2275
chrM	1398	5921		chrM	1398	11968		chrM	1398	9179	3746	8835	2279
chrM	1399	5923		chrM	1399	11970		chrM	1399	9190	3747	8843	2281
chrM	1400	5925		chrM	1400	11975		chrM	1400	9195	3749	8847	2281
chrM	1401	5917		chrM	1401	11961		chrM	1401	9188	3745	8843	2281
chrM	1402	5900		chrM	1402	11942		chrM	1402	9175	3730	8827	2273
chrM	1403	5924		chrM	1403	11973		chrM	1403	9195	3741	8846	2280
chrM	1404	5923		chrM	1404	11974		chrM	1404	9196	3741	8848	2280
chrM	1405	5924		chrM	1405	11976		chrM	1405	9196	3745	8849	2280
chrM	1406	5907		chrM	1406	11945		chrM	1406	9178	3735	8827	2271
chrM	1407	5923		chrM	1407	11971		chrM	1407	9191	3745	8846	2279
chrM	1408	5896		chrM	1408	11946		chrM	1408	9161	3729	8818	2269
chrM	1409	5917		chrM	1409	11972		chrM	1409	9193	3745	8849	2281
chrM	1410	5897		chrM	1410	11950		chrM	1410	9163	3736	8831	2269
chrM	1411	5923		chrM	1411	11977		chrM	1411	9195	3750	8850	2280
chrM	1412	5923		chrM	1412	11978		chrM	1412	9195	3750	8850	2280
chrM	1413	5923		chrM	1413	11976		chrM	1413	9193	3749	8849	2279
chrM	1414	5912		chrM	1414	11947		chrM	1414	9177	3744	8831	2276
chrM	1415	5889		chrM	1415	11906		chrM	1415	9109	3721	8779	2258
chrM	1416	5894		chrM	1416	11894		chrM	1416	9138	3713	8781	2271
chrM	1417	5920		chrM	1417	11966		chrM	1417	9183	3748	8843	2280
chrM	1418	5906		chrM	1418	11951		chrM	1418	9161	3736	8830	2271
chrM	1419	5928		chrM	1419	11975		chrM	1419	9194	3749	8848	2281
chrM	1420	5928		chrM	1420	11976		chrM	1420	9193	3747	8843	2281
chrM	1421	5822		chrM	1421	11824		chrM	1421	9081	3700	8714	2254
chrM	1422	5924		chrM	1422	11969		chrM	1422	9196	3749	8836	2280
chrM	1423	5906		chrM	1423	11923		chrM	1423	9179	3742	8822	2279
chrM	1424	5825		chrM	1424	11800		chrM	1424	9043	3696	8703	2240
chrM	1425	5927		chrM	1425	11974		chrM	1425	9198	3750	8851	2280
chrM	1426	5923		chrM	1426	11973		chrM	1426	9195	3749	8847	2281
chrM	1427	5916		chrM	1427	11965		chrM	1427	9191	3746	8843	2276
chrM	1428	5906		chrM	1428	11937		chrM	1428	9178	3735	8822	2272
chrM	1429	5919		chrM	1429	11965		chrM	1429	9191	3744	8834	2276
chrM	1430	5926		chrM	1430	11967		chrM	1430	9193	3745	8843	2281
chrM	1431	5909		chrM	1431	11944		chrM	1431	9177	3741	8838	2277
chrM	1432	5916		chrM	1432	11955		chrM	1432	9171	3740	8837	2268
chrM	1433	5908		chrM	1433	11937		chrM	1433	9163	3743	8826	2272
chrM	1434	5927		chrM	1434	11975		chrM	1434	9195	3751	8850	2282
chrM	1435	5927		chrM	1435	11975		chrM	1435	9198	3751	8852	2282
chrM	1436	5924		chrM	1436	11975		chrM	1436	9197	3751	8851	2282
chrM	1437	5921		chrM	1437	11962		chrM	1437	9173	3744	8837	2277
chrM	1438	5869		chrM	1438	11850		chrM	1438	9082	3708	8751	2251
chrM	1439	5887		chrM	1439	11888		chrM	1439	9120	3719	8777	2263
chrM	1440	5887		chrM	1440	11913		chrM	1440	9167	3725	8804	2269
chrM	1441	5913		chrM	1441	11928		chrM	1441	9161	3737	8815	2274
chrM	1442	5916		chrM	1442	11955		chrM	1442	9185	3743	8844	2282
chrM	1443	5883		chrM	1443	11870		chrM	1443	9077	3710	8761	2255
chrM	1444	5885		chrM	1444	11866		chrM	1444	9140	3715	8787	2271
chrM	1445	5786		chrM	1445	11745		chrM	1445	9036	3689	8689	2260
chrM	1446	5925		chrM	1446	11977		chrM	1446	9188	3748	8844	2280
chrM	1447	5919		chrM	1447	11966		chrM	1447	9189	3747	8842	2281
chrM	1448	5924		chrM	1448	11976		chrM	1448	9194	3748	8848	2279
chrM	1449	5914		chrM	1449	11950		chrM	1449	9182	3745	8841	2279
chrM	1450	5912		chrM	1450	11941		chrM	1450	9176	3744	8824	2270
chrM	1451	5891		chrM	1451	11876		chrM	1451	9133	3724	8785	2261
chrM	1452	5924		chrM	1452	11965		chrM	1452	9193	3745	8848	2280
chrM	1453	5925		chrM	1453	11960		chrM	1453	9187	3745	8835	2280
chrM	1454	5923		chrM	1454	11968		chrM	1454	9192	3746	8843	2278
chrM	1455	5920		chrM	1455	11958		chrM	1455	9180	3747	8840	2279
chrM	1456	5925		chrM	1456	11976		chrM	1456	9194	3748	8848	2281
chrM	1457	5921		chrM	1457	11973		chrM	1457	9183	3748	8836	2279
chrM	1458	5907		chrM	1458	11956		chrM	1458	9177	3744	8827	2274
chrM	1459	5920		chrM	1459	11969		chrM	1459	9194	3745	8846	2280
chrM	1460	5916		chrM	1460	11967		chrM	1460	9193	3747	8844	2280
chrM	1461	5903		chrM	1461	11910		chrM	1461	9155	3744	8798	2271
chrM	1462	5885		chrM	1462	11914		chrM	1462	9155	3722	8804	2265
chrM	1463	5919		chrM	1463	11971		chrM	1463	9194	3750	8850	2280
chrM	1464	5924		chrM	1464	11974		chrM	1464	9190	3748	8844	2280
chrM	1465	5916		chrM	1465	11951		chrM	1465	9176	3737	8828	2277
chrM	1466	5926		chrM	1466	11976		chrM	1466	9193	3748	8846	2280
chrM	1467	5914		chrM	1467	11965		chrM	1467	9181	3747	8837	2275
chrM	1468	5878		chrM	1468	11913		chrM	1468	9118	3713	8778	2247
chrM	1469	5880		chrM	1469	11906		chrM	1469	9091	3711	8760	2248
chrM	1470	5863		chrM	1470	11905		chrM	1470	9067	3693	8749	2247
chrM	1471	5925		chrM	1471	11970		chrM	1471	9194	3749	8844	2281
chrM	1472	5905		chrM	1472	11932		chrM	1472	9166	3738	8814	2274
chrM	1473	5906		chrM	1473	11938		chrM	1473	9167	3738	8815	2271
chrM	1474	5911		chrM	1474	11959		chrM	1474	9184	3743	8827	2278
chrM	1475	5913		chrM	1475	11960		chrM	1475	9184	3743	8831	2277
chrM	1476	5877		chrM	1476	11887		chrM	1476	9138	3723	8770	2272
chrM	1477	5877		chrM	1477	11883		chrM	1477	9135	3721	8769	2270
chrM	1478	5824		chrM	1478	11807		chrM	1478	8994	3663	8687	2212
chrM	1479	5827		chrM	1479	11814		chrM	1479	8987	3660	8682	2208
chrM	1480	5921		chrM	1480	11973		chrM	1480	9196	3751	8852	2282
chrM	1481	5915		chrM	1481	11958		chrM	1481	9185	3749	8842	2281
chrM	1482	5907		chrM	1482	11931		chrM	1482	9170	3741	8827	2279
chrM	1483	5895		chrM	1483	11919		chrM	1483	9170	3740	8809	2277
chrM	1484	5905		chrM	1484	11927		chrM	1484	9170	3737	8805	2277
chrM	1485	5665		chrM	1485	11491		chrM	1485	8905	3613	8464	2226
chrM	1486	5903		chrM	1486	11927		chrM	1486	9160	3740	8813	2281
chrM	1487	5917		chrM	1487	11968		chrM	1487	9191	3750	8842	2280
chrM	1488	5918		chrM	1488	11969		chrM	1488	9193	3749	8843	2280
chrM	1489	5907		chrM	1489	11958		chrM	1489	9178	3746	8829	2278
chrM	1490	5917		chrM	1490	11967		chrM	1490	9187	3750	8834	2278
chrM	1491	5920		chrM	1491	11976		chrM	1491	9192	3749	8841	2279
chrM	1492	5922		chrM	1492	11970		chrM	1492	9189	3748	8843	2276
chrM	1493	5877		chrM	1493	11877		chrM	1493	9124	3715	8780	2268
chrM	1494	5905		chrM	1494	11959		chrM	1494	9166	3732	8814	2272
chrM	1495	5908		chrM	1495	11962		chrM	1495	9177	3733	8819	2274
chrM	1496	5904		chrM	1496	11958		chrM	1496	9175	3731	8815	2273
chrM	1497	5914		chrM	1497	11960		chrM	1497	9186	3744	8844	2279
chrM	1498	5905		chrM	1498	11955		chrM	1498	9165	3723	8813	2271
chrM	1499	5900		chrM	1499	11951		chrM	1499	9153	3719	8806	2271
chrM	1500	5890		chrM	1500	11917		chrM	1500	9154	3728	8819	2276
chrM	1501	5843		chrM	1501	11832		chrM	1501	9069	3687	8732	2242
chrM	1502	5911		chrM	1502	11963		chrM	1502	9177	3741	8841	2275
chrM	1503	5918		chrM	1503	11971		chrM	1503	9187	3749	8847	2279
chrM	1504	5856		chrM	1504	11897		chrM	1504	9099	3706	8767	2244
chrM	1505	5897		chrM	1505	11947		chrM	1505	9159	3735	8814	2268
chrM	1506	5918		chrM	1506	11976		chrM	1506	9193	3750	8844	2281
chrM	1507	5905		chrM	1507	11953		chrM	1507	9184	3743	8825	2275
chrM	1508	5915		chrM	1508	11961		chrM	1508	9196	3739	8840	2278
chrM	1509	5861		chrM	1509	11870		chrM	1509	9139	3717	8779	2267
chrM	1510	5925		chrM	1510	11971		chrM	1510	9195	3751	8847	2281
chrM	1511	5893		chrM	1511	11918		chrM	1511	9151	3739	8798	2272
chrM	1512	5881		chrM	1512	11902		chrM	1512	9099	3718	8773	2254
chrM	1513	5927		chrM	1513	11975		chrM	1513	9195	3749	8850	2282
chrM	1514	5927		chrM	1514	11977		chrM	1514	9197	3748	8848	2282
chrM	1515	5926		chrM	1515	11969		chrM	1515	9194	3749	8845	2280
chrM	1516	5927		chrM	1516	11979		chrM	1516	9197	3751	8851	2282
chrM	1517	5924		chrM	1517	11979		chrM	1517	9196	3750	8852	2281
chrM	1518	5924		chrM	1518	11979		chrM	1518	9196	3751	8850	2281
chrM	1519	5925		chrM	1519	11964		chrM	1519	9190	3751	8843	2281
chrM	1520	5904		chrM	1520	11954		chrM	1520	9173	3745	8823	2277
chrM	1521	5925		chrM	1521	11975		chrM	1521	9197	3751	8850	2282
chrM	1522	5926		chrM	1522	11973		chrM	1522	9197	3750	8851	2282
chrM	1523	5925		chrM	1523	11966		chrM	1523	9184	3746	8833	2277
chrM	1524	5927		chrM	1524	11975		chrM	1524	9195	3751	8849	2282
chrM	1525	5926		chrM	1525	11974		chrM	1525	9195	3750	8846	2280
chrM	1526	5924		chrM	1526	11957		chrM	1526	9190	3749	8846	2281
chrM	1527	5913		chrM	1527	11945		chrM	1527	9170	3741	8825	2278
chrM	1528	5926		chrM	1528	11976		chrM	1528	9197	3750	8851	2280
chrM	1529	5927		chrM	1529	11975		chrM	1529	9199	3749	8852	2281
chrM	1530	5926		chrM	1530	11974		chrM	1530	9196	3747	8851	2281
chrM	1531	5875		chrM	1531	11895		chrM	1531	9134	3724	8789	2268
chrM	1532	5926		chrM	1532	11974		chrM	1532	9196	3748	8851	2282
chrM	1533	5925		chrM	1533	11976		chrM	1533	9196	3751	8849	2281
chrM	1534	5851		chrM	1534	11902		chrM	1534	9095	3707	8773	2251
chrM	1535	5837		chrM	1535	11889		chrM	1535	9068	3693	8762	2248
chrM	1536	5909		chrM	1536	11954		chrM	1536	9187	3744	8832	2280
chrM	1537	5898		chrM	1537	11955		chrM	1537	9170	3735	8831	2280
chrM	1538	5912		chrM	1538	11950		chrM	1538	9163	3738	8822	2276
chrM	1539	5919		chrM	1539	11968		chrM	1539	9190	3742	8843	2281
chrM	1540	5918		chrM	1540	11968		chrM	1540	9184	3744	8841	2281
chrM	1541	5899		chrM	1541	11945		chrM	1541	9151	3736	8825	2274
chrM	1542	5909		chrM	1542	11947		chrM	1542	9184	3745	8839	2280
chrM	1543	5847		chrM	1543	11848		chrM	1543	9078	3696	8726	2249
chrM	1544	5842		chrM	1544	11841		chrM	1544	9071	3697	8719	2249
chrM	1545	5922		chrM	1545	11974		chrM	1545	9196	3749	8849	2281
chrM	1546	5911		chrM	1546	11948		chrM	1546	9181	3737	8829	2272
chrM	1547	5910		chrM	1547	11954		chrM	1547	9180	3739	8827	2272
chrM	1548	5584		chrM	1548	11343		chrM	1548	8783	3564	8378	2188
chrM	1549	5767		chrM	1549	11727		chrM	1549	9009	3676	8636	2220
chrM	1550	5818		chrM	1550	11791		chrM	1550	9088	3703	8724	2249
chrM	1551	5913		chrM	1551	11944		chrM	1551	9178	3745	8836	2275
chrM	1552	5920		chrM	1552	11963		chrM	1552	9191	3750	8843	2280
chrM	1553	5913		chrM	1553	11958		chrM	1553	9183	3748	8835	2278
chrM	1554	5888		chrM	1554	11910		chrM	1554	9170	3736	8807	2272
chrM	1555	5907		chrM	1555	11957		chrM	1555	9181	3740	8821	2277
chrM	1556	5896		chrM	1556	11943		chrM	1556	9153	3736	8808	2268
chrM	1557	5876		chrM	1557	11896		chrM	1557	9091	3709	8768	2257
chrM	1558	5922		chrM	1558	11962		chrM	1558	9189	3745	8838	2278
chrM	1559	5918		chrM	1559	11955		chrM	1559	9187	3742	8831	2277
chrM	1560	5914		chrM	1560	11945		chrM	1560	9173	3733	8822	2273
chrM	1561	5911		chrM	1561	11951		chrM	1561	9180	3739	8825	2276
chrM	1562	5891		chrM	1562	11916		chrM	1562	9129	3717	8795	2258
chrM	1563	5896		chrM	1563	11927		chrM	1563	9126	3718	8790	2249
chrM	1564	5898		chrM	1564	11938		chrM	1564	9121	3722	8779	2256
chrM	1565	5919		chrM	1565	11967		chrM	1565	9182	3746	8840	2277
chrM	1566	5925		chrM	1566	11972		chrM	1566	9195	3751	8847	2282
chrM	1567	5924		chrM	1567	11973		chrM	1567	9195	3749	8846	2282
chrM	1568	5926		chrM	1568	11976		chrM	1568	9195	3750	8847	2281
chrM	1569	5920		chrM	1569	11970		chrM	1569	9188	3749	8843	2279
chrM	1570	5918		chrM	1570	11968		chrM	1570	9179	3748	8840	2276
chrM	1571	5910		chrM	1571	11967		chrM	1571	9171	3742	8831	2274
chrM	1572	5906		chrM	1572	11947		chrM	1572	9159	3739	8816	2277
chrM	1573	5919		chrM	1573	11965		chrM	1573	9188	3747	8843	2282
chrM	1574	5921		chrM	1574	11971		chrM	1574	9190	3747	8842	2282
chrM	1575	5911		chrM	1575	11959		chrM	1575	9174	3748	8833	2280
chrM	1576	5923		chrM	1576	11978		chrM	1576	9193	3751	8849	2281
chrM	1577	5912		chrM	1577	11964		chrM	1577	9178	3745	8837	2280
chrM	1578	5919		chrM	1578	11974		chrM	1578	9193	3750	8847	2280
chrM	1579	5878		chrM	1579	11914		chrM	1579	9139	3728	8788	2265
chrM	1580	5916		chrM	1580	11967		chrM	1580	9192	3747	8842	2277
chrM	1581	5875		chrM	1581	11923		chrM	1581	9128	3724	8797	2259
chrM	1582	5918		chrM	1582	11969		chrM	1582	9184	3747	8844	2281
chrM	1583	5900		chrM	1583	11949		chrM	1583	9168	3731	8824	2273
chrM	1584	5923		chrM	1584	11975		chrM	1584	9195	3749	8851	2282
chrM	1585	5927		chrM	1585	11979		chrM	1585	9198	3751	8852	2281
chrM	1586	5923		chrM	1586	11978		chrM	1586	9196	3750	8850	2280
chrM	1587	5922		chrM	1587	11977		chrM	1587	9190	3750	8848	2280
chrM	1588	5921		chrM	1588	11976		chrM	1588	9197	3751	8844	2280
chrM	1589	5921		chrM	1589	11974		chrM	1589	9194	3751	8845	2281
chrM	1590	5919		chrM	1590	11975		chrM	1590	9196	3751	8850	2282
chrM	1591	5922		chrM	1591	11976		chrM	1591	9196	3749	8849	2281
chrM	1592	5869		chrM	1592	11901		chrM	1592	9144	3725	8788	2267
chrM	1593	5923		chrM	1593	11977		chrM	1593	9190	3750	8844	2280
chrM	1594	5894		chrM	1594	11937		chrM	1594	9149	3739	8810	2271
chrM	1595	5916		chrM	1595	11961		chrM	1595	9184	3746	8830	2278
chrM	1596	5922		chrM	1596	11966		chrM	1596	9190	3746	8838	2280
chrM	1597	5919		chrM	1597	11959		chrM	1597	9190	3746	8835	2281
chrM	1598	5614		chrM	1598	11332		chrM	1598	8753	3566	8391	2206
chrM	1599	5880		chrM	1599	11901		chrM	1599	9137	3715	8794	2271
chrM	1600	5924		chrM	1600	11970		chrM	1600	9180	3747	8841	2278
chrM	1601	5916		chrM	1601	11962		chrM	1601	9173	3741	8828	2276
chrM	1602	5923		chrM	1602	11976		chrM	1602	9193	3748	8848	2279
chrM	1603	5908		chrM	1603	11944		chrM	1603	9167	3735	8822	2268
chrM	1604	5842		chrM	1604	11835		chrM	1604	9092	3703	8749	2246
chrM	1605	5920		chrM	1605	11964		chrM	1605	9175	3741	8832	2277
chrM	1606	5906		chrM	1606	11947		chrM	1606	9165	3733	8830	2278
chrM	1607	5896		chrM	1607	11929		chrM	1607	9123	3721	8805	2270
chrM	1608	5905		chrM	1608	11964		chrM	1608	9171	3737	8834	2271
chrM	1609	5902		chrM	1609	11946		chrM	1609	9168	3739	8828	2271
chrM	1610	5916		chrM	1610	11969		chrM	1610	9187	3746	8843	2277
chrM	1611	5920		chrM	1611	11969		chrM	1611	9194	3749	8846	2280
chrM	1612	5924		chrM	1612	11971		chrM	1612	9188	3748	8843	2278
chrM	1613	5802		chrM	1613	11784		chrM	1613	8920	3645	8628	2194
chrM	1614	5903		chrM	1614	11947		chrM	1614	9137	3732	8806	2269
chrM	1615	5870		chrM	1615	11901		chrM	1615	9063	3702	8750	2245
chrM	1616	5909		chrM	1616	11951		chrM	1616	9156	3737	8821	2268
chrM	1617	5902		chrM	1617	11947		chrM	1617	9143	3737	8806	2266
chrM	1618	5921		chrM	1618	11964		chrM	1618	9191	3746	8846	2282
chrM	1619	5923		chrM	1619	11970		chrM	1619	9185	3747	8842	2280
chrM	1620	5912		chrM	1620	11946		chrM	1620	9169	3737	8821	2272
chrM	1621	5923		chrM	1621	11964		chrM	1621	9185	3749	8844	2277
chrM	1622	5923		chrM	1622	11973		chrM	1622	9186	3749	8846	2278
chrM	1623	5915		chrM	1623	11963		chrM	1623	9172	3746	8838	2277
chrM	1624	5918		chrM	1624	11962		chrM	1624	9183	3747	8840	2276
chrM	1625	5923		chrM	1625	11972		chrM	1625	9193	3749	8849	2278
chrM	1626	5889		chrM	1626	11906		chrM	1626	9176	3737	8813	2270
chrM	1627	5923		chrM	1627	11971		chrM	1627	9194	3750	8848	2281
chrM	1628	5925		chrM	1628	11976		chrM	1628	9194	3749	8847	2281
chrM	1629	5923		chrM	1629	11972		chrM	1629	9191	3749	8845	2282
chrM	1630	5923		chrM	1630	11969		chrM	1630	9190	3749	8840	2282
chrM	1631	5921		chrM	1631	11968		chrM	1631	9187	3747	8840	2282
chrM	1632	5906		chrM	1632	11953		chrM	1632	9162	3740	8823	2280
chrM	1633	5919		chrM	1633	11966		chrM	1633	9183	3745	8840	2282
chrM	1634	5914		chrM	1634	11958		chrM	1634	9181	3747	8839	2279
chrM	1635	5916		chrM	1635	11962		chrM	1635	9181	3749	8840	2279
chrM	1636	5918		chrM	1636	11959		chrM	1636	9184	3746	8840	2279
chrM	1637	5919		chrM	1637	11970		chrM	1637	9194	3748	8844	2281
chrM	1638	5889		chrM	1638	11925		chrM	1638	9158	3729	8798	2269
chrM	1639	5923		chrM	1639	11975		chrM	1639	9197	3751	8847	2281
chrM	1640	5919		chrM	1640	11958		chrM	1640	9185	3747	8829	2281
chrM	1641	5908		chrM	1641	11945		chrM	1641	9171	3740	8832	2277
chrM	1642	5922		chrM	1642	11970		chrM	1642	9189	3745	8845	2279
chrM	1643	5920		chrM	1643	11967		chrM	1643	9185	3747	8839	2279
chrM	1644	5904		chrM	1644	11940		chrM	1644	9169	3737	8829	2277
chrM	1645	5920		chrM	1645	11969		chrM	1645	9193	3748	8839	2281
chrM	1646	5891		chrM	1646	11922		chrM	1646	9160	3722	8785	2268
chrM	1647	5916		chrM	1647	11967		chrM	1647	9194	3749	8838	2277
chrM	1648	5922		chrM	1648	11976		chrM	1648	9197	3751	8850	2282
chrM	1649	5910		chrM	1649	11965		chrM	1649	9184	3740	8834	2278
chrM	1650	5915		chrM	1650	11958		chrM	1650	9178	3742	8835	2275
chrM	1651	5922		chrM	1651	11965		chrM	1651	9196	3747	8848	2281
chrM	1652	5920		chrM	1652	11961		chrM	1652	9193	3744	8841	2277
chrM	1653	5882		chrM	1653	11886		chrM	1653	9123	3721	8791	2257
chrM	1654	5919		chrM	1654	11961		chrM	1654	9188	3745	8844	2278
chrM	1655	5920		chrM	1655	11962		chrM	1655	9187	3750	8845	2277
chrM	1656	5926		chrM	1656	11971		chrM	1656	9195	3751	8851	2281
chrM	1657	5921		chrM	1657	11970		chrM	1657	9190	3750	8848	2279
chrM	1658	5866		chrM	1658	11903		chrM	1658	9122	3733	8791	2264
chrM	1659	5905		chrM	1659	11943		chrM	1659	9141	3731	8821	2268
chrM	1660	5872		chrM	1660	11900		chrM	1660	9058	3701	8747	2246
chrM	1661	5923		chrM	1661	11969		chrM	1661	9192	3745	8840	2281
chrM	1662	5922		chrM	1662	11965		chrM	1662	9187	3745	8837	2280
chrM	1663	5917		chrM	1663	11961		chrM	1663	9187	3746	8840	2282
chrM	1664	5918		chrM	1664	11962		chrM	1664	9193	3749	8845	2281
chrM	1665	5922		chrM	1665	11969		chrM	1665	9194	3747	8848	2278
chrM	1666	5917		chrM	1666	11969		chrM	1666	9192	3745	8846	2277
chrM	1667	5916		chrM	1667	11960		chrM	1667	9182	3742	8834	2277
chrM	1668	5914		chrM	1668	11954		chrM	1668	9179	3747	8840	2275
chrM	1669	5909		chrM	1669	11940		chrM	1669	9164	3728	8819	2270
chrM	1670	5914		chrM	1670	11955		chrM	1670	9175	3738	8831	2277
chrM	1671	5874		chrM	1671	11858		chrM	1671	9111	3718	8770	2268
chrM	1672	5920		chrM	1672	11965		chrM	1672	9186	3746	8835	2275
chrM	1673	5922		chrM	1673	11962		chrM	1673	9184	3746	8839	2278
chrM	1674	5910		chrM	1674	11936		chrM	1674	9153	3741	8812	2268
chrM	1675	5924		chrM	1675	11967		chrM	1675	9186	3748	8836	2278
chrM	1676	5922		chrM	1676	11970		chrM	1676	9186	3748	8841	2277
chrM	1677	5917		chrM	1677	11966		chrM	1677	9183	3746	8838	2277
chrM	1678	5923		chrM	1678	11967		chrM	1678	9189	3750	8847	2280
chrM	1679	5913		chrM	1679	11952		chrM	1679	9160	3739	8819	2276
chrM	1680	5920		chrM	1680	11968		chrM	1680	9188	3749	8846	2280
chrM	1681	5917		chrM	1681	11956		chrM	1681	9181	3746	8840	2274
chrM	1682	5830		chrM	1682	11806		chrM	1682	9093	3709	8758	2255
chrM	1683	5910		chrM	1683	11953		chrM	1683	9182	3746	8831	2276
chrM	1684	5919		chrM	1684	11972		chrM	1684	9196	3749	8847	2280
chrM	1685	5920		chrM	1685	11970		chrM	1685	9193	3749	8847	2278
chrM	1686	5907		chrM	1686	11940		chrM	1686	9171	3738	8830	2273
chrM	1687	5927		chrM	1687	11974		chrM	1687	9196	3751	8851	2279
chrM	1688	5927		chrM	1688	11974		chrM	1688	9195	3751	8850	2280
chrM	1689	5923		chrM	1689	11965		chrM	1689	9192	3749	8848	2276
chrM	1690	5927		chrM	1690	11974		chrM	1690	9197	3751	8850	2282
chrM	1691	5927		chrM	1691	11974		chrM	1691	9198	3750	8851	2282
chrM	1692	5926		chrM	1692	11974		chrM	1692	9198	3748	8851	2282
chrM	1693	5912		chrM	1693	11959		chrM	1693	9179	3745	8845	2277
chrM	1694	5924		chrM	1694	11964		chrM	1694	9195	3747	8851	2280
chrM	1695	5887		chrM	1695	11903		chrM	1695	9140	3725	8791	2262
chrM	1696	5924		chrM	1696	11975		chrM	1696	9195	3750	8848	2281
chrM	1697	5924		chrM	1697	11967		chrM	1697	9194	3750	8845	2281
chrM	1698	5915		chrM	1698	11947		chrM	1698	9186	3744	8833	2278
chrM	1699	5920		chrM	1699	11962		chrM	1699	9182	3747	8837	2281
chrM	1700	5866		chrM	1700	11870		chrM	1700	9119	3722	8785	2274
chrM	1701	5912		chrM	1701	11940		chrM	1701	9182	3748	8830	2279
chrM	1702	5893		chrM	1702	11898		chrM	1702	9157	3732	8790	2273
chrM	1703	5914		chrM	1703	11943		chrM	1703	9182	3745	8830	2277
chrM	1704	5926		chrM	1704	11970		chrM	1704	9191	3750	8840	2280
chrM	1705	5919		chrM	1705	11945		chrM	1705	9182	3746	8833	2278
chrM	1706	5870		chrM	1706	11867		chrM	1706	9135	3724	8787	2272
chrM	1707	5921		chrM	1707	11951		chrM	1707	9186	3746	8842	2280
chrM	1708	5924		chrM	1708	11965		chrM	1708	9182	3750	8841	2279
chrM	1709	5888		chrM	1709	11901		chrM	1709	9125	3731	8783	2269
chrM	1710	5913		chrM	1710	11953		chrM	1710	9160	3743	8829	2276
chrM	1711	5911		chrM	1711	11952		chrM	1711	9154	3746	8821	2271
chrM	1712	5925		chrM	1712	11973		chrM	1712	9189	3750	8848	2281
chrM	1713	5927		chrM	1713	11977		chrM	1713	9195	3749	8849	2281
chrM	1714	5924		chrM	1714	11970		chrM	1714	9190	3748	8847	2282
chrM	1715	5927		chrM	1715	11971		chrM	1715	9194	3749	8850	2280
chrM	1716	5903		chrM	1716	11922		chrM	1716	9165	3742	8820	2269
chrM	1717	5925		chrM	1717	11975		chrM	1717	9196	3751	8848	2281
chrM	1718	5924		chrM	1718	11973		chrM	1718	9191	3751	8842	2281
chrM	1719	5925		chrM	1719	11967		chrM	1719	9188	3751	8836	2282
chrM	1720	5918		chrM	1720	11956		chrM	1720	9183	3749	8838	2282
chrM	1721	5923		chrM	1721	11970		chrM	1721	9193	3751	8844	2282
chrM	1722	5917		chrM	1722	11955		chrM	1722	9183	3744	8834	2279
chrM	1723	5926		chrM	1723	11970		chrM	1723	9196	3750	8850	2282
chrM	1724	5925		chrM	1724	11971		chrM	1724	9197	3750	8851	2282
chrM	1725	5923		chrM	1725	11964		chrM	1725	9197	3747	8847	2281
chrM	1726	5924		chrM	1726	11971		chrM	1726	9196	3751	8851	2282
chrM	1727	5921		chrM	1727	11970		chrM	1727	9192	3750	8850	2281
chrM	1728	5906		chrM	1728	11935		chrM	1728	9160	3731	8817	2276
chrM	1729	5918		chrM	1729	11960		chrM	1729	9178	3746	8834	2280
chrM	1730	5924		chrM	1730	11972		chrM	1730	9192	3751	8848	2282
chrM	1731	5922		chrM	1731	11961		chrM	1731	9186	3751	8846	2281
chrM	1732	5901		chrM	1732	11926		chrM	1732	9154	3734	8813	2277
chrM	1733	5923		chrM	1733	11974		chrM	1733	9196	3751	8850	2282
chrM	1734	5923		chrM	1734	11976		chrM	1734	9194	3750	8846	2280
chrM	1735	5905		chrM	1735	11947		chrM	1735	9140	3738	8808	2266
chrM	1736	5920		chrM	1736	11971		chrM	1736	9186	3749	8846	2278
chrM	1737	5924		chrM	1737	11971		chrM	1737	9189	3749	8849	2280
chrM	1738	5922		chrM	1738	11970		chrM	1738	9183	3749	8847	2278
chrM	1739	5896		chrM	1739	11932		chrM	1739	9121	3720	8782	2265
chrM	1740	5920		chrM	1740	11960		chrM	1740	9186	3749	8841	2280
chrM	1741	5921		chrM	1741	11963		chrM	1741	9188	3748	8841	2280
chrM	1742	5923		chrM	1742	11969		chrM	1742	9179	3743	8844	2279
chrM	1743	5904		chrM	1743	11937		chrM	1743	9158	3741	8822	2268
chrM	1744	5918		chrM	1744	11965		chrM	1744	9185	3749	8844	2278
chrM	1745	5920		chrM	1745	11970		chrM	1745	9189	3745	8848	2280
chrM	1746	5909		chrM	1746	11934		chrM	1746	9171	3747	8826	2277
chrM	1747	5922		chrM	1747	11974		chrM	1747	9191	3749	8848	2279
chrM	1748	5926		chrM	1748	11976		chrM	1748	9196	3751	8850	2282
chrM	1749	5926		chrM	1749	11975		chrM	1749	9196	3751	8849	2282
chrM	1750	5924		chrM	1750	11977		chrM	1750	9193	3749	8851	2279
chrM	1751	5927		chrM	1751	11976		chrM	1751	9195	3751	8852	2281
chrM	1752	5927		chrM	1752	11976		chrM	1752	9196	3751	8852	2282
chrM	1753	5873		chrM	1753	11870		chrM	1753	9134	3721	8771	2268
chrM	1754	5888		chrM	1754	11921		chrM	1754	9170	3739	8806	2275
chrM	1755	5907		chrM	1755	11930		chrM	1755	9151	3730	8805	2273
chrM	1756	5927		chrM	1756	11974		chrM	1756	9194	3748	8850	2282
chrM	1757	5927		chrM	1757	11971		chrM	1757	9192	3748	8848	2282
chrM	1758	5921		chrM	1758	11960		chrM	1758	9179	3742	8832	2280
chrM	1759	5926		chrM	1759	11977		chrM	1759	9198	3750	8849	2282
chrM	1760	5923		chrM	1760	11968		chrM	1760	9183	3750	8836	2281
chrM	1761	5919		chrM	1761	11965		chrM	1761	9181	3745	8837	2276
chrM	1762	5926		chrM	1762	11975		chrM	1762	9199	3750	8848	2282
chrM	1763	5925		chrM	1763	11974		chrM	1763	9197	3749	8849	2281
chrM	1764	5903		chrM	1764	11950		chrM	1764	9159	3738	8824	2276
chrM	1765	5921		chrM	1765	11968		chrM	1765	9190	3750	8848	2280
chrM	1766	5913		chrM	1766	11962		chrM	1766	9165	3734	8831	2274
chrM	1767	5862		chrM	1767	11837		chrM	1767	9040	3689	8724	2242
chrM	1768	5897		chrM	1768	11898		chrM	1768	9144	3726	8798	2274
chrM	1769	5918		chrM	1769	11964		chrM	1769	9185	3743	8838	2279
chrM	1770	5921		chrM	1770	11968		chrM	1770	9193	3748	8842	2279
chrM	1771	5909		chrM	1771	11965		chrM	1771	9150	3736	8833	2261
chrM	1772	5913		chrM	1772	11963		chrM	1772	9166	3740	8829	2275
chrM	1773	5925		chrM	1773	11974		chrM	1773	9188	3750	8840	2281
chrM	1774	5921		chrM	1774	11968		chrM	1774	9179	3748	8837	2277
chrM	1775	5896		chrM	1775	11930		chrM	1775	9163	3736	8807	2274
chrM	1776	5903		chrM	1776	11942		chrM	1776	9152	3727	8811	2268
chrM	1777	5889		chrM	1777	11910		chrM	1777	9141	3720	8774	2266
chrM	1778	5880		chrM	1778	11901		chrM	1778	9122	3714	8760	2263
chrM	1779	5921		chrM	1779	11970		chrM	1779	9195	3749	8847	2280
chrM	1780	5922		chrM	1780	11965		chrM	1780	9194	3747	8848	2278
chrM	1781	5920		chrM	1781	11951		chrM	1781	9190	3747	8840	2279
chrM	1782	5903		chrM	1782	11930		chrM	1782	9154	3735	8813	2271
chrM	1783	5916		chrM	1783	11954		chrM	1783	9177	3736	8839	2275
chrM	1784	5913		chrM	1784	11945		chrM	1784	9182	3742	8833	2276
chrM	1785	5909		chrM	1785	11930		chrM	1785	9176	3740	8824	2277
chrM	1786	5908		chrM	1786	11931		chrM	1786	9174	3741	8833	2277
chrM	1787	5900		chrM	1787	11922		chrM	1787	9152	3737	8823	2273
chrM	1788	5919		chrM	1788	11960		chrM	1788	9177	3746	8842	2279
chrM	1789	5922		chrM	1789	11959		chrM	1789	9187	3747	8841	2277
chrM	1790	5925		chrM	1790	11971		chrM	1790	9194	3751	8844	2280
chrM	1791	5854		chrM	1791	11865		chrM	1791	9098	3723	8749	2255
chrM	1792	5925		chrM	1792	11974		chrM	1792	9197	3751	8849	2282
chrM	1793	5922		chrM	1793	11969		chrM	1793	9194	3750	8846	2281
chrM	1794	5897		chrM	1794	11935		chrM	1794	9145	3730	8803	2267
chrM	1795	5911		chrM	1795	11965		chrM	1795	9181	3741	8831	2275
chrM	1796	5915		chrM	1796	11966		chrM	1796	9182	3744	8834	2278
chrM	1797	5915		chrM	1797	11963		chrM	1797	9176	3742	8830	2280
chrM	1798	5919		chrM	1798	11965		chrM	1798	9191	3748	8848	2281
chrM	1799	5926		chrM	1799	11973		chrM	1799	9197	3750	8851	2281
chrM	1800	5832		chrM	1800	11760		chrM	1800	9058	3687	8721	2260
chrM	1801	5675		chrM	1801	11602		chrM	1801	8724	3566	8487	2157
chrM	1802	5924		chrM	1802	11969		chrM	1802	9190	3746	8846	2279
chrM	1803	5927		chrM	1803	11976		chrM	1803	9196	3749	8852	2281
chrM	1804	5927		chrM	1804	11976		chrM	1804	9197	3750	8852	2282
chrM	1805	5924		chrM	1805	11972		chrM	1805	9196	3749	8848	2282
chrM	1806	5923		chrM	1806	11969		chrM	1806	9192	3747	8847	2282
chrM	1807	5921		chrM	1807	11970		chrM	1807	9192	3748	8847	2281
chrM	1808	5920		chrM	1808	11968		chrM	1808	9193	3748	8850	2281
chrM	1809	5924		chrM	1809	11973		chrM	1809	9195	3748	8851	2282
chrM	1810	5927		chrM	1810	11970		chrM	1810	9195	3749	8846	2281
chrM	1811	5927		chrM	1811	11972		chrM	1811	9198	3751	8849	2281
chrM	1812	5918		chrM	1812	11946		chrM	1812	9180	3746	8833	2281
chrM	1813	5927		chrM	1813	11963		chrM	1813	9196	3750	8845	2282
chrM	1814	5920		chrM	1814	11946		chrM	1814	9184	3745	8822	2272
chrM	1815	5926		chrM	1815	11964		chrM	1815	9196	3748	8850	2282
chrM	1816	5924		chrM	1816	11955		chrM	1816	9188	3743	8844	2281
chrM	1817	5919		chrM	1817	11963		chrM	1817	9193	3746	8841	2277
chrM	1818	5918		chrM	1818	11966		chrM	1818	9190	3746	8842	2276
chrM	1819	5920		chrM	1819	11965		chrM	1819	9190	3745	8843	2276
chrM	1820	5916		chrM	1820	11945		chrM	1820	9177	3743	8829	2270
chrM	1821	5891		chrM	1821	11921		chrM	1821	9161	3736	8815	2278
chrM	1822	5890		chrM	1822	11921		chrM	1822	9156	3734	8811	2277
chrM	1823	5920		chrM	1823	11968		chrM	1823	9191	3749	8847	2280
chrM	1824	5924		chrM	1824	11956		chrM	1824	9186	3746	8843	2279
chrM	1825	5910		chrM	1825	11949		chrM	1825	9175	3741	8839	2276
chrM	1826	5915		chrM	1826	11945		chrM	1826	9173	3739	8839	2276
chrM	1827	5916		chrM	1827	11958		chrM	1827	9180	3743	8838	2273
chrM	1828	5919		chrM	1828	11956		chrM	1828	9182	3743	8838	2279
chrM	1829	5923		chrM	1829	11968		chrM	1829	9194	3748	8847	2280
chrM	1830	5908		chrM	1830	11946		chrM	1830	9180	3741	8830	2278
chrM	1831	5925		chrM	1831	11968		chrM	1831	9193	3749	8846	2279
chrM	1832	5917		chrM	1832	11965		chrM	1832	9188	3750	8845	2281
chrM	1833	5919		chrM	1833	11966		chrM	1833	9190	3748	8846	2276
chrM	1834	5921		chrM	1834	11974		chrM	1834	9195	3749	8845	2280
chrM	1835	5919		chrM	1835	11968		chrM	1835	9184	3747	8839	2279
chrM	1836	5926		chrM	1836	11975		chrM	1836	9193	3751	8850	2281
chrM	1837	5884		chrM	1837	11931		chrM	1837	9163	3733	8813	2269
chrM	1838	5925		chrM	1838	11974		chrM	1838	9195	3751	8851	2281
chrM	1839	5924		chrM	1839	11975		chrM	1839	9197	3751	8852	2281
chrM	1840	5919		chrM	1840	11964		chrM	1840	9192	3748	8837	2280
chrM	1841	5858		chrM	1841	11868		chrM	1841	9062	3689	8737	2248
chrM	1842	5924		chrM	1842	11963		chrM	1842	9193	3746	8847	2280
chrM	1843	5920		chrM	1843	11963		chrM	1843	9196	3746	8848	2282
chrM	1844	5901		chrM	1844	11930		chrM	1844	9175	3741	8833	2280
chrM	1845	5921		chrM	1845	11965		chrM	1845	9189	3747	8847	2282
chrM	1846	5922		chrM	1846	11968		chrM	1846	9192	3747	8851	2282
chrM	1847	5887		chrM	1847	11890		chrM	1847	9137	3729	8790	2276
chrM	1848	5920		chrM	1848	11955		chrM	1848	9185	3746	8836	2279
chrM	1849	5910		chrM	1849	11931		chrM	1849	9166	3732	8814	2271
chrM	1850	5924		chrM	1850	11968		chrM	1850	9193	3750	8844	2278
chrM	1851	5903		chrM	1851	11931		chrM	1851	9165	3737	8819	2278
chrM	1852	5920		chrM	1852	11960		chrM	1852	9190	3750	8843	2281
chrM	1853	5921		chrM	1853	11961		chrM	1853	9193	3748	8845	2281
chrM	1854	5924		chrM	1854	11971		chrM	1854	9198	3748	8848	2282
chrM	1855	5919		chrM	1855	11968		chrM	1855	9189	3747	8837	2278
chrM	1856	5926		chrM	1856	11975		chrM	1856	9197	3751	8852	2282
chrM	1857	5925		chrM	1857	11975		chrM	1857	9197	3750	8852	2280
chrM	1858	5919		chrM	1858	11964		chrM	1858	9179	3743	8838	2280
chrM	1859	5921		chrM	1859	11971		chrM	1859	9196	3749	8849	2278
chrM	1860	5927		chrM	1860	11974		chrM	1860	9197	3750	8850	2280
chrM	1861	5922		chrM	1861	11970		chrM	1861	9195	3748	8845	2280
chrM	1862	5924		chrM	1862	11975		chrM	1862	9196	3751	8849	2280
chrM	1863	5924		chrM	1863	11967		chrM	1863	9186	3751	8846	2278
chrM	1864	5926		chrM	1864	11971		chrM	1864	9196	3751	8850	2280
chrM	1865	5925		chrM	1865	11970		chrM	1865	9195	3751	8849	2277
chrM	1866	5926		chrM	1866	11974		chrM	1866	9196	3748	8847	2279
chrM	1867	5900		chrM	1867	11949		chrM	1867	9181	3742	8827	2271
chrM	1868	5909		chrM	1868	11963		chrM	1868	9176	3741	8838	2275
chrM	1869	5906		chrM	1869	11933		chrM	1869	9166	3736	8817	2276
chrM	1870	5921		chrM	1870	11963		chrM	1870	9182	3749	8842	2278
chrM	1871	5920		chrM	1871	11965		chrM	1871	9178	3748	8842	2278
chrM	1872	5918		chrM	1872	11962		chrM	1872	9177	3744	8839	2276
chrM	1873	5924		chrM	1873	11966		chrM	1873	9190	3746	8845	2278
chrM	1874	5924		chrM	1874	11973		chrM	1874	9196	3751	8851	2281
chrM	1875	5923		chrM	1875	11972		chrM	1875	9195	3751	8849	2281
chrM	1876	5761		chrM	1876	11699		chrM	1876	8943	3632	8570	2245
chrM	1877	5925		chrM	1877	11968		chrM	1877	9194	3748	8842	2282
chrM	1878	5913		chrM	1878	11957		chrM	1878	9185	3745	8839	2280
chrM	1879	5902		chrM	1879	11934		chrM	1879	9159	3735	8824	2276
chrM	1880	5908		chrM	1880	11956		chrM	1880	9166	3739	8827	2280
chrM	1881	5900		chrM	1881	11946		chrM	1881	9171	3737	8829	2280
chrM	1882	5906		chrM	1882	11929		chrM	1882	9177	3741	8832	2278
chrM	1883	5900		chrM	1883	11925		chrM	1883	9170	3739	8831	2277
chrM	1884	5906		chrM	1884	11935		chrM	1884	9176	3741	8840	2279
chrM	1885	5909		chrM	1885	11942		chrM	1885	9178	3744	8838	2279
chrM	1886	5890		chrM	1886	11918		chrM	1886	9160	3743	8820	2271
chrM	1887	5919		chrM	1887	11967		chrM	1887	9190	3747	8846	2281
chrM	1888	5904		chrM	1888	11946		chrM	1888	9178	3740	8838	2280
chrM	1889	5895		chrM	1889	11915		chrM	1889	9168	3736	8808	2278
chrM	1890	5920		chrM	1890	11967		chrM	1890	9193	3747	8850	2280
chrM	1891	5886		chrM	1891	11935		chrM	1891	9105	3721	8777	2262
chrM	1892	5907		chrM	1892	11959		chrM	1892	9158	3742	8816	2272
chrM	1893	5925		chrM	1893	11965		chrM	1893	9197	3750	8845	2281
chrM	1894	5922		chrM	1894	11957		chrM	1894	9191	3745	8835	2278
chrM	1895	5924		chrM	1895	11967		chrM	1895	9186	3744	8844	2278
chrM	1896	5924		chrM	1896	11955		chrM	1896	9185	3743	8831	2275
chrM	1897	5789		chrM	1897	11711		chrM	1897	9029	3678	8653	2248
chrM	1898	5914		chrM	1898	11956		chrM	1898	9178	3743	8837	2275
chrM	1899	5894		chrM	1899	11931		chrM	1899	9149	3725	8808	2270
chrM	1900	5853		chrM	1900	11822		chrM	1900	9095	3701	8734	2263
chrM	1901	5300		chrM	1901	10762		chrM	1901	8313	3377	7824	2113
chrM	1902	5776		chrM	1902	11717		chrM	1902	9017	3656	8623	2249
chrM	1903	5906		chrM	1903	11935		chrM	1903	9181	3726	8817	2274
chrM	1904	5915		chrM	1904	11949		chrM	1904	9178	3737	8832	2274
chrM	1905	5894		chrM	1905	11898		chrM	1905	9124	3714	8777	2259
chrM	1906	5632		chrM	1906	11519		chrM	1906	8602	3519	8312	2110
chrM	1907	5829		chrM	1907	11850		chrM	1907	8989	3680	8707	2226
chrM	1908	5926		chrM	1908	11971		chrM	1908	9193	3751	8850	2282
chrM	1909	5926		chrM	1909	11972		chrM	1909	9196	3751	8850	2282
chrM	1910	5912		chrM	1910	11955		chrM	1910	9175	3739	8832	2278
chrM	1911	5909		chrM	1911	11944		chrM	1911	9162	3733	8825	2270
chrM	1912	5901		chrM	1912	11927		chrM	1912	9150	3730	8814	2265
chrM	1913	5897		chrM	1913	11914		chrM	1913	9151	3731	8809	2271
chrM	1914	5922		chrM	1914	11960		chrM	1914	9189	3746	8845	2278
chrM	1915	5920		chrM	1915	11969		chrM	1915	9191	3748	8849	2278
chrM	1916	5905		chrM	1916	11943		chrM	1916	9172	3738	8826	2277
chrM	1917	5922		chrM	1917	11965		chrM	1917	9187	3748	8846	2280
chrM	1918	5922		chrM	1918	11970		chrM	1918	9191	3746	8843	2278
chrM	1919	5916		chrM	1919	11949		chrM	1919	9176	3742	8821	2275
chrM	1920	5918		chrM	1920	11957		chrM	1920	9180	3745	8830	2277
chrM	1921	5893		chrM	1921	11898		chrM	1921	9150	3729	8790	2273
chrM	1922	5914		chrM	1922	11937		chrM	1922	9172	3741	8813	2275
chrM	1923	5925		chrM	1923	11972		chrM	1923	9192	3750	8838	2282
chrM	1924	5917		chrM	1924	11961		chrM	1924	9184	3747	8831	2280
chrM	1925	5829		chrM	1925	11792		chrM	1925	9071	3698	8737	2250
chrM	1926	5884		chrM	1926	11883		chrM	1926	9137	3720	8791	2267
chrM	1927	5888		chrM	1927	11889		chrM	1927	9138	3721	8794	2269
chrM	1928	5886		chrM	1928	11928		chrM	1928	9159	3731	8803	2271
chrM	1929	5914		chrM	1929	11949		chrM	1929	9181	3746	8837	2281
chrM	1930	5920		chrM	1930	11959		chrM	1930	9190	3749	8845	2279
chrM	1931	5924		chrM	1931	11972		chrM	1931	9192	3751	8852	2278
chrM	1932	5922		chrM	1932	11963		chrM	1932	9194	3748	8846	2279
chrM	1933	5923		chrM	1933	11967		chrM	1933	9192	3747	8842	2279
chrM	1934	5925		chrM	1934	11972		chrM	1934	9190	3748	8847	2280
chrM	1935	5703		chrM	1935	11584		chrM	1935	8623	3529	8400	2158
chrM	1936	5908		chrM	1936	11945		chrM	1936	9134	3724	8802	2270
chrM	1937	5917		chrM	1937	11964		chrM	1937	9177	3735	8822	2275
chrM	1938	5920		chrM	1938	11967		chrM	1938	9175	3735	8823	2277
chrM	1939	5903		chrM	1939	11929		chrM	1939	9143	3720	8798	2269
chrM	1940	5909		chrM	1940	11950		chrM	1940	9176	3740	8837	2280
chrM	1941	5902		chrM	1941	11942		chrM	1941	9140	3731	8822	2263
chrM	1942	5890		chrM	1942	11886		chrM	1942	9125	3726	8804	2263
chrM	1943	5910		chrM	1943	11933		chrM	1943	9174	3741	8828	2273
chrM	1944	5922		chrM	1944	11970		chrM	1944	9191	3749	8844	2279
chrM	1945	5919		chrM	1945	11968		chrM	1945	9185	3747	8837	2278
chrM	1946	5899		chrM	1946	11928		chrM	1946	9160	3731	8814	2276
chrM	1947	5924		chrM	1947	11965		chrM	1947	9192	3746	8847	2279
chrM	1948	5924		chrM	1948	11968		chrM	1948	9195	3749	8850	2280
chrM	1949	5917		chrM	1949	11948		chrM	1949	9188	3744	8845	2278
chrM	1950	5875		chrM	1950	11869		chrM	1950	9138	3724	8803	2268
chrM	1951	5873		chrM	1951	11871		chrM	1951	9132	3722	8798	2267
chrM	1952	5907		chrM	1952	11948		chrM	1952	9174	3744	8825	2279
chrM	1953	5918		chrM	1953	11961		chrM	1953	9194	3750	8845	2281
chrM	1954	5910		chrM	1954	11949		chrM	1954	9182	3748	8829	2277
chrM	1955	5915		chrM	1955	11953		chrM	1955	9184	3747	8839	2279
chrM	1956	5921		chrM	1956	11960		chrM	1956	9187	3744	8843	2281
chrM	1957	5914		chrM	1957	11949		chrM	1957	9188	3743	8841	2278
chrM	1958	5906		chrM	1958	11945		chrM	1958	9172	3737	8827	2274
chrM	1959	5920		chrM	1959	11957		chrM	1959	9183	3740	8842	2279
chrM	1960	5852		chrM	1960	11838		chrM	1960	9076	3696	8753	2242
chrM	1961	5920		chrM	1961	11967		chrM	1961	9191	3741	8840	2274
chrM	1962	5925		chrM	1962	11972		chrM	1962	9194	3748	8848	2275
chrM	1963	5925		chrM	1963	11971		chrM	1963	9195	3750	8845	2277
chrM	1964	5922		chrM	1964	11965		chrM	1964	9186	3746	8833	2276
chrM	1965	5922		chrM	1965	11968		chrM	1965	9190	3747	8838	2278
chrM	1966	5920		chrM	1966	11964		chrM	1966	9184	3747	8839	2279
chrM	1967	5925		chrM	1967	11968		chrM	1967	9185	3747	8847	2280
chrM	1968	5846		chrM	1968	11855		chrM	1968	9060	3707	8755	2241
chrM	1969	5909		chrM	1969	11936		chrM	1969	9167	3744	8823	2270
chrM	1970	5919		chrM	1970	11955		chrM	1970	9181	3748	8835	2271
chrM	1971	5901		chrM	1971	11915		chrM	1971	9128	3724	8791	2262
chrM	1972	5922		chrM	1972	11960		chrM	1972	9181	3744	8835	2278
chrM	1973	5916		chrM	1973	11958		chrM	1973	9185	3745	8838	2276
chrM	1974	5884		chrM	1974	11892		chrM	1974	9148	3725	8787	2270
chrM	1975	5871		chrM	1975	11880		chrM	1975	9093	3703	8742	2260
chrM	1976	5921		chrM	1976	11969		chrM	1976	9192	3748	8845	2280
chrM	1977	5921		chrM	1977	11962		chrM	1977	9190	3747	8844	2280
chrM	1978	5918		chrM	1978	11957		chrM	1978	9185	3745	8835	2280
chrM	1979	5921		chrM	1979	11969		chrM	1979	9193	3748	8842	2280
chrM	1980	5918		chrM	1980	11963		chrM	1980	9193	3747	8845	2278
chrM	1981	5919		chrM	1981	11965		chrM	1981	9185	3749	8843	2280
chrM	1982	5920		chrM	1982	11966		chrM	1982	9191	3748	8844	2278
chrM	1983	5905		chrM	1983	11946		chrM	1983	9163	3736	8807	2264
chrM	1984	5905		chrM	1984	11917		chrM	1984	9148	3729	8817	2267
chrM	1985	5909		chrM	1985	11926		chrM	1985	9146	3732	8813	2266
chrM	1986	5909		chrM	1986	11944		chrM	1986	9183	3745	8826	2278
chrM	1987	5922		chrM	1987	11958		chrM	1987	9188	3749	8828	2281
chrM	1988	5924		chrM	1988	11971		chrM	1988	9194	3750	8845	2280
chrM	1989	5919		chrM	1989	11966		chrM	1989	9191	3751	8845	2276
chrM	1990	5904		chrM	1990	11953		chrM	1990	9181	3748	8838	2274
chrM	1991	5908		chrM	1991	11948		chrM	1991	9167	3745	8832	2273
chrM	1992	5897		chrM	1992	11927		chrM	1992	9123	3730	8808	2247
chrM	1993	5904		chrM	1993	11932		chrM	1993	9164	3732	8823	2269
chrM	1994	5916		chrM	1994	11967		chrM	1994	9185	3742	8848	2280
chrM	1995	5915		chrM	1995	11969		chrM	1995	9190	3745	8844	2282
chrM	1996	5911		chrM	1996	11964		chrM	1996	9188	3743	8843	2282
[truncated: 14,573 more rows]

## Sheet: Supplementry Fig. 3
Supplementry Fig. 3
Correlation between the mtDNA heteroplasmy frequencies in cell lines measured by lrPCR Illumina and Cas9-mtDNA-enrichment ONT sequencing
Illumina	ONT
1	0.994192
0.524	0.502002
1	0.989526
1	0.994074
1	0.986146
0.011	0.0159821
1	0.995626
1	0.996249
0.067	0.0640895
0.622	0.607201
1	0.996499
0.014	0.0106461
1	0.983372
0.005371	0.0111918
0.014	0.0153847
0.019	0.0207327
0.009591	0.0098314
0.071	0.0833137
1	0.994751
1	0.982149
1	0.996947
1	0.994547
0.029	0.0268961
1	0.995126
0.015	0.0170987
0.128	0.132066
0.033	0.0347305
1	0.99516
1	0.99497
1	0.99235
1	0.996671
1	0.991922
1	0.988881
0.999	0.994368
1	0.987526
1	0.996999
0.789	0.792116
1	0.979209
1	0.983936
0.795	0.796229
1	0.997576
1	0.994681
1	0.992166
1	0.992961
1	0.999354
1	0.992238
1	0.987551
1	0.994327
1	0.984493
0.999	0.992187
1	0.998427
1	0.997283
1	0.994512
0.016	0.0180663
0.018	0.0218961
1	0.992951
1	0.980808
1	0.995938
1	0.977379
1	0.995898
0.025	0.0292571
1	0.920467
1	0.996703
1	0.99466
1	0.981801
1	0.995864
1	0.99724
1	0.994718
1	0.995616
1	0.989813
1	0.997361
1	0.973601
1	0.994596
1	0.997464
1	0.993571
1	0.993644
1	0.993808
0.175	0.188012
1	0.988047
0.006938	0.00739827
0.999	0.997957
1	0.988192
0.024	0.0199491
1	0.998058
0.012	0.0153838
0.038	0.0376861
1	0.991016
0.173	0.182422
0.499	0.487248
1	0.998863
